# Supplementary material for: Deficiency of autism risk factor ASH1L in prefrontal cortex induces epigenetic aberrations and seizures
Source: Nat Commun. 2021 Nov 15;12:6589. doi: 10.1038/s41467-021-26972-8 (PMC8593046; doi:10.1038/s41467-021-26972-8)
Supplement: Supplementary file 4 — Supplementary Data 1 [file 41467_2021_26972_MOESM4_ESM.xlsx]

## Sheet: T1-Downregulated genes
Sup. Data 1 Downregulated genes by ASH1L knockdown in PFC
GeneID	log2(FC)	Wald-Stats	P-value	P-adj	FC
H2-T10	-2.71774	-12.278	1.18938e-34	1.89231e-30	-6.57843
Mzb1	-2.22747	-8.68534	3.77615e-18	2.00262e-14	-4.68312
Ly6c2	-2.06146	-8.2086	2.23779e-16	8.90082e-13	-4.17408
Gm11127	-1.69949	-6.71731	1.85104e-11	2.945e-08	-3.24787
Irf4	-1.55274	-6.19045	5.99915e-10	6.8176e-07	-2.93373
H2-Ob	-1.42035	-5.50819	3.62537e-08	2.30719e-05	-2.6765
C4a	-1.41856	-5.63259	1.77528e-08	1.28385e-05	-2.67319
Gimap3	-1.34924	-5.25846	1.45267e-07	7.22252e-05	-2.54778
Cmah	-1.3464	-5.20924	1.89619e-07	8.61956e-05	-2.54277
A930005H10Rik	-1.31132	-5.95537	2.59476e-09	2.29348e-06	-2.48168
C920025E04Rik	-1.30778	-5.07152	3.94647e-07	0.000153142	-2.4756
Slpi	-1.29719	-5.21188	1.86936e-07	8.61956e-05	-2.4575
Spn	-1.26015	-4.86693	1.13347e-06	0.000340221	-2.3952
Cd3g	-1.19153	-4.67861	2.88823e-06	0.000706949	-2.28394
Cxcl13	-1.17467	-4.63249	3.61297e-06	0.000848923	-2.25741
Ltb	-1.11118	-4.32286	1.54021e-05	0.00278464	-2.16023
Gimap4	-1.0898	-4.34317	1.40439e-05	0.00259812	-2.12845
Ccl5	-1.05573	-4.08301	4.4457e-05	0.00648909	-2.07877
Cd79a	-1.03495	-4.13877	3.49169e-05	0.00539347	-2.04904
Lax1	-1.02622	-3.973	7.09745e-05	0.00889137	-2.03668
Cd79b	-1.01444	-3.97785	6.95418e-05	0.00885128	-2.02012
Pou2af1	-1.01126	-4.03197	5.53119e-05	0.00745774	-2.01567
H2-DMb2	-1.00072	-3.95737	7.57795e-05	0.00920345	-2.001
Mt2	-0.994601	-5.53774	3.06403e-08	2.03119e-05	-1.99253
Dbp	-0.986403	-3.92231	8.77051e-05	0.0101115	-1.98124
Cxcr3	-0.98213	-3.89744	9.72143e-05	0.0105376	-1.97538
Ikzf3	-0.981804	-3.883	0.000103177	0.0106594	-1.97493
Cd4	-0.96758	-3.80832	0.000139916	0.0135736	-1.95556
Il7r	-0.966206	-3.73773	0.00018569	0.0168819	-1.9537
Grm2	-0.964496	-4.68477	2.80276e-06	0.000706949	-1.95138
Ccr2	-0.946819	-3.69652	0.000218573	0.0182951	-1.92762
Cytip	-0.917056	-3.54298	0.000395634	0.0266392	-1.88826
Gja1	-0.880693	-5.46107	4.7327e-08	2.78879e-05	-1.84126
Cd2	-0.87918	-3.5854	0.000336559	0.0243394	-1.83933
Tbc1d10c	-0.876158	-3.38945	0.000700328	0.0375773	-1.83548
Gm129	-0.875092	-3.90164	9.55438e-05	0.0104835	-1.83413
Acap1	-0.87242	-3.48117	0.000499237	0.0304324	-1.83073
Itih3	-0.867209	-4.89306	9.92805e-07	0.000309716	-1.82413
Il18r1	-0.86686	-3.44959	0.000561432	0.0326913	-1.82369
Id4	-0.865589	-3.72187	0.000197752	0.0173825	-1.82208
Agxt2l1	-0.864286	-3.37841	0.000729071	0.0380312	-1.82044
Itga4	-0.863534	-4.93379	8.06495e-07	0.000278942	-1.81949
Slamf7	-0.859834	-3.36003	0.000779335	0.039317	-1.81483
Cxcl9	-0.857453	-3.31448	0.00091815	0.0423414	-1.81184
Vmn2r84	-0.856829	-3.309	0.000936296	0.0426204	-1.81105
2610034M16Rik	-0.846822	-3.31076	0.000930433	0.0425379	-1.79853
Slc9a3r1	-0.846036	-3.97546	7.02438e-05	0.00886967	-1.79755
Cd74	-0.838729	-3.31635	0.000912022	0.0422118	-1.78847
Plbd1	-0.836743	-3.23726	0.00120682	0.0480116	-1.78601
Fgfr3	-0.835061	-5.00077	5.71005e-07	0.00020647	-1.78393
H2-Q10	-0.828839	-3.80175	0.00014368	0.0136883	-1.77626
Il2rb	-0.828656	-3.28473	0.00102079	0.0449881	-1.77603
Entpd2	-0.826305	-3.38122	0.000721652	0.037768	-1.77314
Slc1a3	-0.823856	-4.87462	1.09016e-06	0.000333547	-1.77013
Mlc1	-0.818332	-4.04147	5.31167e-05	0.00728524	-1.76337
Itgal	-0.812631	-3.22665	0.00125248	0.0493241	-1.75641
Cd19	-0.812083	-3.58169	0.000341379	0.0243558	-1.75574
Slc13a4	-0.795635	-3.34196	0.000831879	0.0397923	-1.73584
Gbp10	-0.788211	-3.05154	0.00227674	0.0695256	-1.72693
Pygb	-0.787954	-3.918	8.92879e-05	0.0101469	-1.72662
Grin2c	-0.787091	-3.50156	0.000462542	0.029426	-1.72559
Celsr1	-0.780317	-3.51481	0.000440061	0.0282313	-1.71751
H2-Aa	-0.779023	-3.1152	0.00183823	0.0618315	-1.71597
Kcnj9	-0.778474	-3.67827	0.000234819	0.0188685	-1.71532
Fcrla	-0.773533	-3.37571	0.000736246	0.0381553	-1.70945
Gimap7	-0.773332	-3.29051	0.00100005	0.0446932	-1.70921
Ntsr2	-0.761739	-3.70964	0.000207556	0.0180117	-1.69553
Nr1d2	-0.759832	-4.22797	2.35804e-05	0.00390797	-1.69329
Slc6a11	-0.758816	-3.88556	0.000102093	0.0106163	-1.6921
D2hgdh	-0.755555	-3.40748	0.000655656	0.035847	-1.68828
Prodh	-0.753111	-3.09507	0.00196763	0.0640185	-1.68542
Ptgds	-0.751504	-4.69914	2.61258e-06	0.000670421	-1.68355
Fads2	-0.751166	-3.627	0.000286731	0.0221053	-1.68315
Ms4a1	-0.750777	-3.43331	0.000596262	0.0340019	-1.6827
Mfge8	-0.749462	-4.8095	1.51308e-06	0.000422827	-1.68117
Plxnb1	-0.745424	-3.94229	8.07061e-05	0.00958572	-1.67647
Slc6a20a	-0.743764	-3.03288	0.00242232	0.071501	-1.67454
Zc3h12d	-0.741811	-3.02521	0.00248463	0.0724	-1.67227
Lgi4	-0.734057	-3.2388	0.00120035	0.0480116	-1.66331
Lilrb3	-0.732119	-2.82833	0.00467917	0.100466	-1.66108
Pvalb	-0.728614	-3.55048	0.000384524	0.0260331	-1.65705
Ppap2b	-0.720874	-3.31353	0.000921275	0.0423627	-1.64818
Bsn	-0.717729	-4.26358	2.01173e-05	0.00340496	-1.64459
H2-Eb1	-0.714505	-2.9651	0.00302585	0.081315	-1.64092
Rhbdl1	-0.712318	-4.08734	4.36342e-05	0.00642796	-1.63843
Srebf1	-0.710046	-3.69133	0.000223083	0.0182951	-1.63586
Rasgef1c	-0.706055	-3.28519	0.00101913	0.0449881	-1.63134
Dkkl1	-0.705757	-3.35665	0.000788921	0.0393471	-1.631
Chi3l1	-0.705148	-2.98806	0.00280758	0.0777156	-1.63031
Rnase6	-0.703438	-2.88588	0.00390315	0.0913222	-1.62838
Ptpn7	-0.703355	-2.72732	0.00638502	0.119624	-1.62829
Zdhhc8	-0.702477	-3.22187	0.00127357	0.0500308	-1.6273
Ptprc	-0.702003	-2.88837	0.00387239	0.0913222	-1.62676
Grm3	-0.701609	-3.76849	0.000164236	0.0152807	-1.62632
Sfxn5	-0.700745	-3.49301	0.000477602	0.0300342	-1.62534
Gucy1a3	-0.697788	-3.18789	0.00143317	0.0534	-1.62202
Gpam	-0.691976	-3.04968	0.00229088	0.0696088	-1.61549
Cd6	-0.691419	-2.67535	0.00746521	0.12924	-1.61487
Rab11fip4	-0.69128	-3.83416	0.000125996	0.0125287	-1.61472
Fezf2	-0.690724	-3.41149	0.000646098	0.0356924	-1.61409
Ctxn1	-0.69067	-4.2075	2.58215e-05	0.00419204	-1.61403
Parm1	-0.689793	-3.51485	0.00044	0.0282313	-1.61305
Slc12a5	-0.689289	-3.46577	0.000528725	0.0317338	-1.61249
Ltk	-0.68683	-3.54108	0.0003985	0.0266392	-1.60974
Slc48a1	-0.68371	-3.0121	0.00259451	0.0747039	-1.60626
Fcho1	-0.683003	-3.55829	0.000373271	0.025598	-1.60548
Wbscr27	-0.682469	-2.84747	0.00440688	0.0969757	-1.60488
Zdhhc15	-0.68102	-2.8584	0.00425777	0.09541	-1.60327
Fam132a	-0.680638	-3.02622	0.00247632	0.0722903	-1.60285
Nwd1	-0.680496	-3.31853	0.000904916	0.0422118	-1.60269
Foxp4	-0.680352	-3.06104	0.00220567	0.0682727	-1.60253
B4galt2	-0.678548	-3.02783	0.0024632	0.0720397	-1.60053
Mme	-0.675131	-2.72345	0.00646043	0.120381	-1.59674
H2-Eb2	-0.673666	-3.01445	0.00257446	0.0746079	-1.59512
Hmha1	-0.673502	-2.75052	0.00595002	0.114588	-1.59494
5930403L14Rik	-0.673095	-2.70161	0.00690053	0.124133	-1.59449
Lat	-0.672742	-2.71526	0.00662241	0.121605	-1.5941
Rusc1	-0.670367	-3.62141	0.000293007	0.0221988	-1.59148
Chrna4	-0.667315	-3.42558	0.000613486	0.0343748	-1.58811
Slc6a13	-0.666954	-2.97661	0.00291459	0.0795387	-1.58772
Slc15a2	-0.666752	-3.56765	0.000360195	0.025263	-1.5875
Pacsin1	-0.664477	-3.71143	0.00020609	0.0180117	-1.58499
Adrbk1	-0.66264	-3.27467	0.00105786	0.0451316	-1.58298
Slc18b1	-0.662045	-2.795	0.00519001	0.106283	-1.58232
BC049635	-0.658965	-2.92215	0.00347628	0.0873075	-1.57895
Sort1	-0.658837	-3.27943	0.00104017	0.0450703	-1.57881
Lrrc8b	-0.658503	-3.13497	0.00171874	0.0597055	-1.57844
Tle2	-0.656532	-2.83421	0.0045939	0.0990364	-1.57629
Cldn10	-0.655365	-2.58145	0.00983862	0.150802	-1.57501
S1pr1	-0.653591	-3.27858	0.0010433	0.0450703	-1.57308
Asrgl1	-0.653415	-2.8517	0.00434855	0.0963991	-1.57289
Camkk2	-0.652137	-3.0032	0.0026716	0.0757969	-1.57149
Zbtb4	-0.651098	-3.42949	0.000604709	0.0342381	-1.57036
Prkcg	-0.650578	-3.45127	0.000557962	0.0326367	-1.5698
Psmb8	-0.650165	-2.71382	0.00665116	0.121912	-1.56935
Gjb6	-0.64997	-3.0886	0.002011	0.0645431	-1.56914
Cntnap5b	-0.649168	-2.98791	0.00280893	0.0777156	-1.56826
Mt1	-0.646589	-4.389	1.13872e-05	0.00223667	-1.56546
Lasp1	-0.646515	-2.8711	0.00409044	0.0938091	-1.56538
Clcn2	-0.646344	-3.6841	0.000229508	0.0186299	-1.5652
Garnl3	-0.640395	-3.88867	0.000100795	0.0106163	-1.55876
Dgkz	-0.639232	-2.95196	0.00315765	0.0827649	-1.5575
Glul	-0.638403	-3.02961	0.00244873	0.071887	-1.55661
Klf15	-0.638031	-3.05595	0.00224345	0.068906	-1.5562
Ankrd45	-0.636661	-3.02249	0.00250703	0.0729192	-1.55473
Bri3bp	-0.636294	-3.34945	0.00080973	0.0395901	-1.55433
Miat	-0.636173	-4.31569	1.59109e-05	0.00281269	-1.5542
Papss2	-0.636124	-2.85658	0.00428233	0.0958254	-1.55415
Scap	-0.63607	-3.34214	0.000831358	0.0397923	-1.55409
Klhdc7a	-0.635858	-2.88951	0.00385837	0.0913222	-1.55386
Prex2	-0.63516	-3.26311	0.00110198	0.0459355	-1.55311
Gpr88	-0.634755	-2.88518	0.00391194	0.0913317	-1.55267
Pcbp4	-0.633281	-2.95712	0.0031053	0.0820505	-1.55109
Slc7a11	-0.633227	-3.41516	0.000637452	0.0354611	-1.55103
Plcxd2	-0.631535	-3.08773	0.00201695	0.0645431	-1.54921
Ttc9b	-0.63014	-3.38617	0.000708765	0.0376501	-1.54771
Fbxl19	-0.629541	-3.49102	0.000481187	0.0300353	-1.54707
Pla2g4e	-0.629261	-2.82754	0.00469075	0.100579	-1.54677
Ttyh1	-0.628751	-3.25918	0.00111735	0.0459355	-1.54623
Cd3d	-0.628344	-2.86868	0.00412192	0.0941217	-1.54579
Ms4a4b	-0.627985	-2.48896	0.0128119	0.170575	-1.5454
Hrh3	-0.626855	-3.91288	9.12016e-05	0.0102217	-1.54419
Slc6a1	-0.626173	-4.05581	4.99613e-05	0.00703437	-1.54347
Kctd1	-0.623534	-2.96847	0.00299285	0.0810835	-1.54064
Opalin	-0.623451	-2.70258	0.00688041	0.124008	-1.54056
Fam211b	-0.623382	-2.77823	0.00546567	0.108835	-1.54048
Slc5a6	-0.622999	-3.16711	0.00153964	0.0558013	-1.54007
Rab5b	-0.62126	-2.8599	0.00423771	0.0953634	-1.53822
Ly6i	-0.620976	-2.63192	0.00849039	0.139276	-1.53792
Lmtk2	-0.620626	-3.41267	0.000643304	0.0356619	-1.53754
Nrbp2	-0.619313	-3.28157	0.00103232	0.0449979	-1.53614
Cxcr6	-0.619078	-2.39799	0.0164854	0.195587	-1.53589
Mllt6	-0.619071	-2.98154	0.00286805	0.0785383	-1.53589
Prss12	-0.618654	-3.11577	0.00183462	0.0618315	-1.53544
Gabrd	-0.618619	-2.72401	0.00644943	0.120381	-1.5354
Derl3	-0.618441	-2.42198	0.0154363	0.189956	-1.53521
Zdhhc23	-0.618328	-2.78752	0.00531128	0.107852	-1.5351
AI593442	-0.618087	-2.9412	0.00326942	0.0841691	-1.53484
Gm6034	-0.617957	-2.90204	0.00370745	0.0902791	-1.5347
Calb1	-0.61773	-3.00577	0.00264912	0.0757969	-1.53446
Slc39a12	-0.616214	-2.95699	0.00310654	0.0820505	-1.53285
AI662270	-0.615771	-2.37793	0.0174101	0.201833	-1.53238
Cyp2j9	-0.614142	-2.54279	0.0109971	0.159203	-1.53065
Cecr6	-0.613582	-3.21205	0.00131793	0.0511422	-1.53005
Ntng1	-0.613276	-2.76159	0.0057521	0.112938	-1.52973
Nkain4	-0.612929	-2.62677	0.00861993	0.14014	-1.52936
Tbr1	-0.609639	-2.92406	0.00345495	0.0870007	-1.52588
Prdx6	-0.609184	-3.73875	0.000184936	0.0168819	-1.5254
Ankrd34c	-0.60915	-2.46535	0.0136878	0.178064	-1.52536
Serping1	-0.608738	-2.5855	0.00972387	0.150347	-1.52493
Atp2a3	-0.608456	-2.84151	0.00449	0.0978574	-1.52463
Slc25a44	-0.608384	-3.72865	0.00019251	0.0171231	-1.52455
Per3	-0.607935	-3.94221	8.07345e-05	0.00958572	-1.52408
Slc22a6	-0.607834	-2.34746	0.0189019	0.209421	-1.52397
Ptprcap	-0.606512	-2.42051	0.0154989	0.190121	-1.52257
2019-09-01	-0.604439	-2.38283	0.01718	0.200361	-1.52039
Slc1a5	-0.604176	-2.5175	0.011819	0.16425	-1.52011
Tst	-0.60393	-2.85056	0.00436421	0.096571	-1.51985
Cry2	-0.603852	-2.98588	0.00282762	0.0778329	-1.51977
Tmem229a	-0.602873	-2.81972	0.00480652	0.101962	-1.51874
Trhde	-0.602673	-2.73784	0.00618433	0.116995	-1.51853
Usp11	-0.601588	-3.099	0.00194172	0.0636427	-1.51739
Scara3	-0.601117	-2.7737	0.00554234	0.110086	-1.51689
AI464131	-0.601005	-2.5152	0.0118965	0.164702	-1.51677
Hcfc1r1	-0.599955	-2.82038	0.00479668	0.101962	-1.51567
Aifm3	-0.599346	-3.45165	0.000557173	0.0326367	-1.51503
Gm13446	-0.599145	-2.57004	0.0101687	0.153144	-1.51482
St6galnac6	-0.597909	-2.90537	0.00366821	0.0902027	-1.51352
Cd247	-0.597716	-2.43994	0.0146898	0.185452	-1.51332
Rph3a	-0.597482	-3.63117	0.000282135	0.0219176	-1.51307
Hlf	-0.596859	-2.60969	0.00906253	0.143897	-1.51242
Kcnh3	-0.596825	-3.08696	0.00202215	0.0645431	-1.51238
Slc4a4	-0.596625	-3.13672	0.00170849	0.0594796	-1.51217
Ppp1r3g	-0.594975	-2.35296	0.0186248	0.208455	-1.51045
H2-Ab1	-0.594902	-2.46984	0.0135174	0.176424	-1.51037
Myo1g	-0.594492	-2.31039	0.0208665	0.221324	-1.50994
Lfng	-0.594254	-2.5824	0.00981149	0.15077	-1.50969
Sprn	-0.594161	-2.891	0.00384015	0.0913222	-1.50959
Adrbk2	-0.594071	-3.36226	0.000773074	0.039317	-1.5095
Phf15	-0.593068	-2.95398	0.00313704	0.0824963	-1.50845
Cyp2d22	-0.592669	-2.73193	0.00629649	0.118413	-1.50803
Pomgnt1	-0.591703	-3.04803	0.00230345	0.0696105	-1.50702
Nubp2	-0.591098	-2.75555	0.00585942	0.113826	-1.50639
Sphkap	-0.590888	-2.88603	0.00390133	0.0913222	-1.50617
Spib	-0.590416	-2.51236	0.0119927	0.164702	-1.50568
Pfn4	-0.590223	-2.31149	0.0208056	0.220973	-1.50548
Gstt1	-0.5901	-2.28926	0.0220645	0.225174	-1.50535
Nkain2	-0.589645	-2.76737	0.00565104	0.111755	-1.50488
Klhl14	-0.589322	-2.32319	0.0201692	0.218798	-1.50454
Dock3	-0.589303	-3.52517	0.000423215	0.0277079	-1.50452
Extl1	-0.58902	-2.83331	0.00460691	0.0991826	-1.50422
Sft2d2	-0.588859	-2.63118	0.00850889	0.139276	-1.50406
Tom1l2	-0.587946	-3.5879	0.000333348	0.0242172	-1.50311
Phkg1	-0.587142	-2.63136	0.00850446	0.139276	-1.50227
Rassf3	-0.586753	-2.89732	0.00376362	0.0905888	-1.50186
Gas7	-0.58632	-3.35416	0.000796075	0.0394566	-1.50141
Folh1	-0.586269	-2.31582	0.0205681	0.220066	-1.50136
Cplx1	-0.585867	-3.06695	0.00216252	0.06733	-1.50094
Syt1	-0.585716	-3.18201	0.00146257	0.0541153	-1.50078
Glud1	-0.5844	-3.59405	0.000325573	0.0238704	-1.49942
Mxi1	-0.584193	-3.06344	0.00218809	0.0678606	-1.4992
Cables2	-0.583947	-3.27097	0.00107178	0.0452757	-1.49894
Sfrp1	-0.583493	-2.54898	0.0108038	0.158215	-1.49847
C1qtnf4	-0.583173	-2.82201	0.00477234	0.101832	-1.49814
Foxo3	-0.583066	-2.78507	0.00535157	0.107972	-1.49803
Akna	-0.582955	-2.3922	0.0167478	0.197669	-1.49791
6330403A02Rik	-0.582852	-2.92189	0.00347913	0.0873075	-1.49781
Slc7a10	-0.582667	-2.92429	0.00345238	0.0870007	-1.49762
Pcx	-0.581035	-3.58191	0.000341085	0.0243558	-1.49592
Tef	-0.58015	-4.15765	3.21538e-05	0.00506501	-1.49501
Fam189a1	-0.579879	-3.32036	0.000899004	0.0420681	-1.49472
Hecw2	-0.578008	-3.19921	0.00137806	0.0525777	-1.49279
Neurl1b	-0.577039	-2.75656	0.00584124	0.11375	-1.49178
Cdk16	-0.576776	-3.11666	0.0018291	0.0617856	-1.49151
Cds2	-0.576716	-2.89622	0.00377693	0.0907719	-1.49145
Kcnh5	-0.576608	-3.14126	0.00168221	0.0590094	-1.49134
Ak4	-0.576079	-3.29187	0.00099524	0.0446036	-1.49079
Myom3	-0.575722	-2.27266	0.0230467	0.228705	-1.49042
Mrpl48	-0.575561	-2.77271	0.0055591	0.110281	-1.49026
Nrip3	-0.57526	-3.092	0.00198816	0.0642918	-1.48995
Lin7b	-0.574066	-2.77855	0.00546024	0.108835	-1.48871
Gm973	-0.573731	-2.25804	0.0239433	0.231433	-1.48837
AW112010	-0.573678	-2.22917	0.0258024	0.239414	-1.48831
Fam69c	-0.572892	-2.23562	0.025377	0.238199	-1.4875
Ppm1l	-0.572852	-3.14897	0.00163848	0.0581879	-1.48746
Vmn2r85	-0.57275	-2.21956	0.0264485	0.242169	-1.48736
Abhd3	-0.572295	-2.81502	0.00487746	0.102646	-1.48689
Mgll	-0.571467	-3.55656	0.000375747	0.0256573	-1.48603
Sgtb	-0.571126	-2.68395	0.0072758	0.127555	-1.48568
Rtn4r	-0.571062	-2.74617	0.00602954	0.115024	-1.48562
Tmem74b	-0.570555	-2.21493	0.0267645	0.242748	-1.48509
Vegfb	-0.570503	-2.29578	0.0216885	0.223632	-1.48504
Arhgdig	-0.570438	-2.98226	0.00286131	0.0784887	-1.48497
Fbxl16	-0.568963	-2.76534	0.00568629	0.112105	-1.48346
Mmd2	-0.568411	-2.49131	0.0127275	0.169758	-1.48289
C2	-0.567067	-2.19876	0.0278953	0.24588	-1.48151
Rab1b	-0.566158	-2.69882	0.00695851	0.124814	-1.48058
B3galt2	-0.565992	-2.52181	0.0116751	0.163153	-1.48041
Ccdc74a	-0.565462	-2.86844	0.00412503	0.0941217	-1.47986
Tmem178b	-0.564436	-3.05729	0.00223351	0.0688897	-1.47881
Fibp	-0.56389	-2.7416	0.0061141	0.116172	-1.47825
Pak3	-0.563525	-2.8733	0.00406213	0.0933938	-1.47788
Klhdc8a	-0.562764	-2.93332	0.00335358	0.0854796	-1.4771
Tril	-0.562361	-2.65215	0.00799818	0.134438	-1.47668
Mycl1	-0.559669	-2.17176	0.029874	0.256725	-1.47393
Faah	-0.559443	-2.42218	0.0154278	0.189956	-1.4737
Rabl6	-0.558898	-2.73399	0.00625718	0.117952	-1.47314
Saa3	-0.558413	-2.40463	0.0161887	0.194976	-1.47265
Galt	-0.557761	-2.84901	0.00438555	0.0966932	-1.47198
Cacng7	-0.557355	-2.76007	0.00577885	0.11295	-1.47157
Ar	-0.555736	-2.44714	0.0143996	0.18308	-1.46992
Ctse	-0.555472	-2.56492	0.0103201	0.154027	-1.46965
L3mbtl1	-0.55469	-2.48423	0.0129831	0.171562	-1.46885
Btla	-0.554514	-2.14281	0.0321286	0.266788	-1.46867
Gnb5	-0.554304	-2.62851	0.0085761	0.139859	-1.46846
Tmcc2	-0.553695	-2.52708	0.0115015	0.162512	-1.46784
Galnt13	-0.5535	-3.42553	0.000613604	0.0343748	-1.46764
Sumo1	-0.553234	-2.75164	0.0059297	0.114353	-1.46737
Tmem132c	-0.553206	-2.53803	0.0111479	0.160292	-1.46734
2810049E08Rik	-0.552867	-2.21837	0.0265296	0.242169	-1.467
Lamp5	-0.552716	-2.47932	0.0131634	0.173636	-1.46684
Siglecg	-0.55251	-2.71591	0.00660936	0.121605	-1.46663
Cspg5	-0.552394	-2.92955	0.00339448	0.0862176	-1.46652
Txnip	-0.551505	-2.49643	0.012545	0.168672	-1.46561
Kcna2	-0.550651	-3.11859	0.00181717	0.0615132	-1.46475
Lck	-0.550109	-2.20987	0.0271145	0.243347	-1.4642
Mgat5b	-0.54994	-3.45772	0.000544777	0.0322433	-1.46402
Grlf1	-0.54929	-2.81812	0.00483053	0.102102	-1.46337
St6gal1	-0.549282	-2.80311	0.00506126	0.104442	-1.46336
Rtn2	-0.549269	-2.60092	0.00929749	0.146604	-1.46334
Ciita	-0.546447	-2.12371	0.0336944	0.27178	-1.46048
Gng3	-0.545702	-2.90081	0.00372201	0.0902791	-1.45973
Adk	-0.545538	-2.58279	0.00980063	0.15077	-1.45956
Mllt1	-0.545414	-2.69525	0.00703352	0.125593	-1.45944
R3hdm1	-0.545269	-3.6942	0.000220576	0.0182951	-1.45929
Fam108a	-0.544363	-3.18289	0.00145813	0.0541153	-1.45838
Icam5	-0.544029	-3.58297	0.000339704	0.0243558	-1.45804
Fam131b	-0.543642	-3.243	0.0011828	0.0476413	-1.45765
Fbxl2	-0.543084	-2.74732	0.00600838	0.115024	-1.45708
Paqr6	-0.542397	-2.13565	0.0327077	0.268609	-1.45639
Elfn2	-0.541837	-3.63224	0.000280966	0.0219176	-1.45583
Cybb	-0.541778	-2.19715	0.0280097	0.245945	-1.45577
Fah	-0.541228	-2.4858	0.0129261	0.171236	-1.45521
Galns	-0.540261	-2.21407	0.0268242	0.242748	-1.45424
Kifc2	-0.539384	-3.21273	0.00131478	0.0511422	-1.45335
Dab2ip	-0.539331	-2.9663	0.0030141	0.081141	-1.4533
Aldh1l1	-0.538781	-3.55862	0.000372815	0.025598	-1.45274
Sgcz	-0.538781	-2.36854	0.0178586	0.20414	-1.45274
Chd3	-0.53857	-2.95614	0.00311512	0.0820556	-1.45253
Cd96	-0.538195	-2.48736	0.0128696	0.170856	-1.45215
Rapgefl1	-0.537607	-3.01568	0.00256401	0.0744405	-1.45156
E130012A19Rik	-0.537586	-2.15094	0.0314806	0.264444	-1.45154
Cmtm5	-0.537058	-2.68188	0.00732096	0.127763	-1.45101
Clec12a	-0.536523	-2.28181	0.0225004	0.226804	-1.45047
Plac8	-0.536298	-2.07176	0.0382878	0.289524	-1.45025
Il21r	-0.535295	-2.072	0.0382652	0.289491	-1.44924
Rgs12	-0.535279	-2.72139	0.00650085	0.120546	-1.44922
Dcaf7	-0.53477	-2.81299	0.00490839	0.103024	-1.44871
Flot2	-0.534479	-2.59174	0.00954911	0.148705	-1.44842
Ube2e2	-0.534426	-2.58381	0.0097715	0.150498	-1.44837
Fcgrt	-0.534395	-2.61313	0.00897166	0.142882	-1.44833
Mpped1	-0.533839	-3.00437	0.00266127	0.0757969	-1.44778
Wiz	-0.532764	-2.53818	0.0111431	0.160292	-1.4467
Spag5	-0.532293	-2.15973	0.0307939	0.261436	-1.44623
Lcat	-0.53202	-2.13	0.033172	0.271102	-1.44595
Pusl1	-0.531962	-2.41031	0.015939	0.193332	-1.44589
Ppp1r9b	-0.531705	-3.20353	0.00135755	0.052045	-1.44564
Sp140	-0.531399	-2.26621	0.0234383	0.229398	-1.44533
Car11	-0.530547	-2.58832	0.00964459	0.149703	-1.44448
Bcl7a	-0.530496	-2.3083	0.0209827	0.221902	-1.44443
Sec14l1	-0.528974	-3.35423	0.000795866	0.0394566	-1.4429
Htr1a	-0.52867	-2.55052	0.0107561	0.158014	-1.4426
2900026A02Rik	-0.528282	-2.96262	0.00305031	0.081315	-1.44221
Dach1	-0.528214	-2.12114	0.0339097	0.271921	-1.44214
Cabyr	-0.528188	-2.26945	0.0232411	0.228734	-1.44212
Apoe	-0.528159	-2.59604	0.00943049	0.147531	-1.44209
Gpr37l1	-0.527423	-2.39311	0.0167061	0.197345	-1.44135
Adcy1	-0.526971	-2.92422	0.00345317	0.0870007	-1.4409
Tbc1d9b	-0.526909	-3.2871	0.00101224	0.04486	-1.44084
Cntnap1	-0.526706	-3.18873	0.00142901	0.0533697	-1.44064
A830082K12Rik	-0.526651	-2.35207	0.0186694	0.208484	-1.44058
Megf8	-0.526099	-3.3443	0.0008249	0.0397802	-1.44003
Arhgef9	-0.526057	-2.72802	0.0063716	0.119624	-1.43999
Amigo1	-0.525687	-3.33258	0.000860432	0.0407425	-1.43962
Cacng3	-0.525424	-2.57239	0.0100998	0.152955	-1.43936
Jph4	-0.525317	-2.76161	0.00575174	0.112938	-1.43925
Ypel1	-0.525175	-2.28402	0.0223702	0.226118	-1.43911
Amfr	-0.52465	-3.25799	0.00112205	0.04601	-1.43858
Map1a	-0.524283	-3.69504	0.000219856	0.0182951	-1.43822
Phf21b	-0.523313	-2.14198	0.0321952	0.266803	-1.43725
Aldoc	-0.523175	-2.0325	0.0421032	0.303105	-1.43711
Gipc1	-0.522728	-2.52389	0.0116065	0.163153	-1.43667
Coro2a	-0.522463	-2.89776	0.00375833	0.0905888	-1.43641
Entpd4	-0.522404	-2.28607	0.02225	0.225635	-1.43635
Ahi1	-0.521836	-4.03767	5.39842e-05	0.00734092	-1.43578
Nat8	-0.521602	-2.1856	0.0288449	0.249931	-1.43555
Ppp6r2	-0.521551	-3.28256	0.00102871	0.0449979	-1.4355
Khnyn	-0.52096	-2.68476	0.00725811	0.127457	-1.43491
Lrmp	-0.520454	-2.01683	0.0437133	0.308807	-1.43441
Cacnb3	-0.520298	-2.68042	0.00735298	0.127993	-1.43425
Gm20300	-0.519435	-2.39923	0.0164296	0.195587	-1.43339
Fam20c	-0.518897	-2.37869	0.0173743	0.201731	-1.43286
Bahcc1	-0.518541	-2.4363	0.0148383	0.18618	-1.43251
Jph3	-0.518431	-3.14967	0.00163455	0.0581784	-1.4324
Homer2	-0.518386	-3.03671	0.00239174	0.0709618	-1.43235
Gpr126	-0.518265	-2.25725	0.0239925	0.231458	-1.43223
Slc1a6	-0.517615	-2.1769	0.0294877	0.254123	-1.43159
Tmem44	-0.517377	-2.376	0.0175015	0.202509	-1.43135
Atp1a2	-0.517149	-3.33665	0.000847951	0.0402713	-1.43112
Igfbp5	-0.517073	-2.70938	0.00674087	0.122568	-1.43105
Epsti1	-0.516899	-2.06248	0.0391625	0.293212	-1.43088
BC031181	-0.516087	-2.36992	0.0177919	0.20414	-1.43007
Mpp2	-0.515441	-2.7526	0.00591242	0.114353	-1.42943
Capn5	-0.51532	-2.51351	0.0119536	0.164702	-1.42931
Fxyd1	-0.515056	-2.47316	0.0133924	0.175513	-1.42905
Slc41a1	-0.514554	-3.38384	0.000714806	0.0376501	-1.42855
Pten	-0.514542	-3.14172	0.00167959	0.0590094	-1.42854
Psd2	-0.514248	-2.49592	0.012563	0.168672	-1.42825
Nxph3	-0.514243	-2.29319	0.0218369	0.224344	-1.42824
Gm5089	-0.513976	-1.98641	0.0469876	0.317848	-1.42798
S1pr4	-0.513572	-2.20695	0.0273176	0.24392	-1.42758
Hapln1	-0.513222	-2.16322	0.0305246	0.259565	-1.42723
Arl8b	-0.513029	-2.56782	0.010234	0.153461	-1.42704
Ldoc1l	-0.512984	-3.0814	0.00206033	0.0654289	-1.427
Slc13a3	-0.512477	-2.42591	0.0152701	0.188837	-1.4265
Plxna3	-0.512459	-2.50404	0.0122783	0.166679	-1.42648
Fam211a	-0.511836	-2.46351	0.0137585	0.178208	-1.42586
Os9	-0.511405	-2.57702	0.00996573	0.152232	-1.42544
Zc3h7b	-0.511238	-2.75485	0.00587194	0.11393	-1.42527
C3	-0.511198	-2.27398	0.0229673	0.228667	-1.42523
Lrrc40	-0.511113	-2.83919	0.00452288	0.0981953	-1.42515
Fam195b	-0.511038	-2.39825	0.0164737	0.195587	-1.42508
Shisa7	-0.510768	-2.89956	0.00373686	0.0902791	-1.42481
Csdc2	-0.510736	-2.50873	0.0121165	0.165391	-1.42478
Strn4	-0.510601	-3.15536	0.00160298	0.05744	-1.42464
Napsa	-0.509727	-1.97597	0.0481583	0.320049	-1.42378
Arhgap32	-0.509725	-3.13746	0.00170419	0.0594599	-1.42378
Sell	-0.509602	-2.2291	0.0258073	0.239414	-1.42366
Erbb4	-0.508197	-2.94662	0.00321269	0.0833831	-1.42227
Phactr3	-0.508084	-3.19197	0.00141304	0.0530222	-1.42216
Rassf2	-0.508003	-2.47889	0.0131793	0.173636	-1.42208
Rbm24	-0.507719	-2.63486	0.00841713	0.138487	-1.4218
Rnaseh1	-0.50752	-2.19147	0.0284177	0.248284	-1.4216
Tvp23b	-0.507026	-2.44886	0.0143308	0.182695	-1.42112
Golga7b	-0.50642	-2.64883	0.00807705	0.134742	-1.42052
Zc3h4	-0.5059	-2.70727	0.00678397	0.123211	-1.42001
Cpeb3	-0.50585	-3.35773	0.000785845	0.039317	-1.41996
Sst	-0.505657	-2.48718	0.012876	0.170856	-1.41977
Fbxl17	-0.505581	-3.28198	0.0010308	0.0449979	-1.4197
Fam163a	-0.504321	-2.01841	0.0435488	0.308489	-1.41846
Selplg	-0.504143	-2.10161	0.0355875	0.278093	-1.41828
Mcrs1	-0.503839	-2.52165	0.0116806	0.163153	-1.41798
Pitpnm1	-0.503685	-3.25941	0.00111643	0.0459355	-1.41783
Faim2	-0.503237	-2.96812	0.00299625	0.0810835	-1.41739
Cdk19	-0.503165	-2.53793	0.011151	0.160292	-1.41732
Rtfdc1	-0.502828	-2.51444	0.0119223	0.164702	-1.41699
Dusp8	-0.502724	-2.76112	0.00576028	0.112938	-1.41689
Ash1l	-0.502705	-2.62836	0.00857968	0.139859	-1.41687
Farp1	-0.502407	-3.08664	0.00202432	0.0645431	-1.41658
Reln	-0.50209	-3.43372	0.000595365	0.0340019	-1.41626
Cyp4f18	-0.501982	-1.96898	0.0489553	0.323052	-1.41616
Dscaml1	-0.500544	-3.11112	0.0018638	0.0620678	-1.41475
Gnl1	-0.500223	-3.72847	0.000192648	0.0171231	-1.41443
Gm15800	-0.500192	-3.70258	0.00021342	0.0182555	-1.4144
Adhfe1	-0.499831	-2.40508	0.016169	0.194976	-1.41405
Cyb5b	-0.499665	-2.68176	0.0073237	0.127763	-1.41389
Asb1	-0.499542	-2.96663	0.00301082	0.081141	-1.41376
Bbs1	-0.499455	-2.81758	0.00483876	0.102102	-1.41368
Capn3	-0.499381	-2.06518	0.0389058	0.292656	-1.41361
1700084C01Rik	-0.499188	-2.12411	0.0336612	0.27178	-1.41342
Adarb2	-0.499149	-2.40402	0.0162159	0.195007	-1.41338
Mbd3	-0.498971	-2.49563	0.0125735	0.168672	-1.4132
Ubash3a	-0.49889	-2.30392	0.021227	0.222587	-1.41313
Camkv	-0.498708	-2.78078	0.00542281	0.108661	-1.41295
Dyrk1b	-0.498431	-2.57595	0.00999643	0.152486	-1.41268
Slc12a6	-0.49802	-2.88624	0.00389872	0.0913222	-1.41227
Gm20594	-0.497782	-2.15589	0.0310925	0.262709	-1.41204
Gbp6	-0.497093	-2.07095	0.0383632	0.289819	-1.41137
Arhgap33	-0.496592	-2.49972	0.012429	0.167902	-1.41088
Wwc1	-0.496501	-2.67703	0.00742784	0.128995	-1.41079
Ly6d	-0.496181	-2.15553	0.0311202	0.262804	-1.41048
Pgap3	-0.496143	-2.0367	0.0416805	0.302649	-1.41044
Fam163b	-0.49614	-2.32395	0.0201283	0.218595	-1.41044
Rasal1	-0.496075	-3.17957	0.00147493	0.0543196	-1.41037
Dmwd	-0.495655	-3.10988	0.00187162	0.062166	-1.40996
Galntl6	-0.495373	-2.53343	0.0112953	0.160885	-1.40968
D1Ertd622e	-0.495139	-2.34011	0.0192781	0.212113	-1.40946
Hes5	-0.494896	-2.04172	0.0411796	0.30095	-1.40922
Diras2	-0.494238	-2.78272	0.0053906	0.108308	-1.40858
Chrm1	-0.494077	-2.88493	0.00391503	0.0913317	-1.40842
Mxd4	-0.493979	-2.40708	0.0160807	0.194558	-1.40832
Bhlha15	-0.493879	-2.02057	0.0433245	0.307935	-1.40823
Kcnip2	-0.493635	-2.83438	0.00459151	0.0990364	-1.40799
Abi2	-0.493505	-2.69398	0.00706044	0.125932	-1.40786
Rhot2	-0.493436	-2.90295	0.00369664	0.0902791	-1.40779
Clip3	-0.493321	-3.32053	0.000898468	0.0420681	-1.40768
Smarcd1	-0.493098	-2.9905	0.00278517	0.0777156	-1.40746
Txndc5	-0.492943	-2.90985	0.00361606	0.0896127	-1.40731
Ulk2	-0.492613	-2.80937	0.00496382	0.10346	-1.40699
Gaa	-0.492205	-3.11097	0.00186477	0.0620678	-1.40659
Gldc	-0.492155	-2.54605	0.010895	0.158301	-1.40654
Ksr2	-0.492061	-2.91603	0.00354513	0.0883656	-1.40645
Klhl34	-0.491544	-2.843	0.00446915	0.0978348	-1.40595
Acsm5	-0.491433	-2.35882	0.0183334	0.206774	-1.40584
Smpd3	-0.490474	-3.16857	0.0015319	0.0557724	-1.40491
Hist2h2bb	-0.490399	-2.23759	0.0252479	0.237625	-1.40483
Rab3a	-0.489988	-2.53719	0.0111748	0.160311	-1.40443
Pcsk2	-0.48962	-2.53509	0.0112419	0.160699	-1.40408
Alg9	-0.489477	-2.59919	0.00934435	0.147012	-1.40394
Scd1	-0.489234	-2.95738	0.00310262	0.0820505	-1.4037
Zfp2	-0.489127	-2.65536	0.00792229	0.134079	-1.4036
Atp10a	-0.489015	-2.67588	0.00745334	0.129175	-1.40349
Zdhhc1	-0.488988	-2.54298	0.010991	0.159203	-1.40346
Npas2	-0.488586	-2.7101	0.00672631	0.122568	-1.40307
Siglech	-0.488239	-1.99153	0.0464224	0.316173	-1.40273
Hint3	-0.488036	-2.1846	0.028918	0.250182	-1.40253
Mcc	-0.48772	-2.65503	0.00793012	0.134079	-1.40223
Mon1b	-0.487702	-2.83716	0.00455174	0.0985282	-1.40221
Gpr12	-0.487687	-2.27089	0.0231534	0.228734	-1.4022
Rgma	-0.487673	-2.2375	0.0252535	0.237625	-1.40218
2019-09-05	-0.486826	-3.10204	0.00192194	0.0634399	-1.40136
Gm4759	-0.486571	-2.12175	0.0338589	0.271921	-1.40111
Zbtb18	-0.486482	-2.29614	0.0216678	0.223632	-1.40102
Olfr287	-0.486426	-1.98103	0.0475882	0.318745	-1.40097
Unc5a	-0.48629	-2.96801	0.00299739	0.0810835	-1.40084
Sez6l	-0.485988	-3.26698	0.001087	0.0457516	-1.40054
Car2	-0.485821	-3.12206	0.00179589	0.0613386	-1.40038
Pcdh19	-0.485779	-2.5675	0.0102436	0.153461	-1.40034
Ngef	-0.485647	-2.76931	0.00561754	0.111302	-1.40021
B930041F14Rik	-0.48562	-2.50166	0.0123613	0.167377	-1.40019
Vangl2	-0.48553	-1.97186	0.0486252	0.321808	-1.4001
Phlpp2	-0.485078	-2.86714	0.00414204	0.094184	-1.39966
Ctdsp2	-0.484959	-2.9924	0.00276793	0.0773949	-1.39955
Arrdc1	-0.484957	-2.07345	0.0381303	0.289081	-1.39954
Pcdh9	-0.484186	-2.66801	0.00763028	0.130826	-1.3988
Kcnh4	-0.4841	-2.02529	0.042838	0.305903	-1.39871
Nsmf	-0.483762	-2.87967	0.00398092	0.0925972	-1.39839
Pcnxl3	-0.48344	-2.8384	0.00453409	0.0982799	-1.39807
Pamr1	-0.483291	-3.12834	0.00175796	0.0604087	-1.39793
Slc25a15	-0.482757	-2.17672	0.0295013	0.254123	-1.39741
Tmem59l	-0.482492	-2.36499	0.0180306	0.20469	-1.39715
Msi2	-0.482338	-2.78691	0.00532141	0.107852	-1.39701
Nde1	-0.482256	-2.35121	0.0187123	0.208484	-1.39693
Tmppe	-0.481377	-2.41783	0.0156135	0.191233	-1.39608
Slc16a2	-0.481154	-2.34631	0.0189604	0.209778	-1.39586
Tnpo2	-0.480957	-2.6255	0.00865221	0.140466	-1.39567
Kit	-0.480938	-2.03528	0.0418229	0.302731	-1.39565
Grap2	-0.480463	-2.08606	0.0369735	0.284008	-1.39519
Tmem127	-0.480261	-2.71774	0.00657292	0.121329	-1.395
Chtf8	-0.480247	-2.31343	0.0206992	0.22053	-1.39498
Smap1	-0.480243	-2.89332	0.00381191	0.0910812	-1.39498
Cacna2d1	-0.480036	-2.54459	0.0109407	0.158819	-1.39478
Synpo	-0.479723	-2.91569	0.00354907	0.0883656	-1.39448
Lrrc20	-0.479387	-2.0901	0.0366089	0.28233	-1.39415
Lmo7	-0.478798	-3.25568	0.0011312	0.0462656	-1.39358
Prkaca	-0.478696	-2.83911	0.00452402	0.0981953	-1.39348
Mast3	-0.478213	-3.04201	0.00235007	0.0702814	-1.39302
8430419L09Rik	-0.478145	-3.27651	0.00105098	0.0450703	-1.39295
Ipcef1	-0.478132	-3.075	0.00210504	0.066583	-1.39294
Snx27	-0.476692	-2.75352	0.00589574	0.114252	-1.39155
Naaa	-0.476502	-2.63696	0.00836515	0.138203	-1.39137
Zc3h12b	-0.476394	-2.40148	0.0163288	0.195587	-1.39126
Cables1	-0.476358	-2.30492	0.0211708	0.222475	-1.39123
Gria3	-0.47629	-2.4255	0.0152874	0.188837	-1.39116
Fgf14	-0.476204	-2.49695	0.0125267	0.168612	-1.39108
Wdtc1	-0.475824	-2.20382	0.027537	0.24392	-1.39071
Pak6	-0.475227	-2.90841	0.00363273	0.0897464	-1.39014
Nr1d1	-0.474798	-2.91896	0.00351203	0.0878271	-1.38972
Syt2	-0.474749	-2.1474	0.0317618	0.264999	-1.38968
Gpt	-0.474699	-2.21392	0.0268344	0.242748	-1.38963
Kif3c	-0.473675	-3.04773	0.00230577	0.0696105	-1.38864
Syt3	-0.473182	-2.69348	0.0070711	0.125951	-1.38817
Nisch	-0.472932	-2.94896	0.0031884	0.08307	-1.38793
Gga1	-0.472852	-2.56452	0.0103319	0.154058	-1.38785
Itgbl1	-0.47249	-1.98228	0.0474483	0.31839	-1.3875
Usp6nl	-0.472485	-2.6857	0.00723776	0.127381	-1.3875
Metrn	-0.472435	-2.21991	0.0264251	0.242169	-1.38745
Nfib	-0.472317	-2.63607	0.00838734	0.138282	-1.38734
Syk	-0.471814	-2.12433	0.0336423	0.27178	-1.38685
Pax6	-0.471581	-1.99684	0.0458429	0.314337	-1.38663
3110052M02Rik	-0.471577	-2.48452	0.0129726	0.171562	-1.38662
1500009C09Rik	-0.471571	-2.37078	0.0177507	0.204106	-1.38662
Mapk14	-0.471315	-2.85501	0.00430358	0.0958701	-1.38637
Cst3	-0.471007	-2.3775	0.0174305	0.201833	-1.38608
Trim37	-0.470869	-2.81593	0.0048637	0.102492	-1.38594
Celf3	-0.470703	-2.85176	0.00434783	0.0963991	-1.38578
Slc16a14	-0.470601	-1.99696	0.0458298	0.314337	-1.38569
Hrh2	-0.470468	-2.07343	0.0381324	0.289081	-1.38556
Kalrn	-0.469927	-3.3408	0.000835363	0.0397923	-1.38504
Kcnc2	-0.46989	-2.60152	0.00928115	0.146491	-1.385
Fras1	-0.469769	-2.68783	0.00719183	0.126854	-1.38489
Gpm6b	-0.469668	-2.5541	0.0106462	0.15698	-1.38479
Unc80	-0.469576	-2.75018	0.00595625	0.114588	-1.3847
Ppp2r2c	-0.46932	-2.78628	0.00533166	0.107922	-1.38446
Arsa	-0.46923	-2.43972	0.0146986	0.185452	-1.38437
Rhobtb2	-0.468875	-3.09225	0.00198646	0.0642918	-1.38403
Mfsd4	-0.468842	-2.86667	0.00414815	0.094184	-1.384
Stk32c	-0.468475	-2.52916	0.0114337	0.16213	-1.38365
Syt9	-0.46822	-1.9899	0.0466019	0.316313	-1.3834
Iigp1	-0.46818	-1.97397	0.0483854	0.321023	-1.38336
Cxcl14	-0.468129	-2.53167	0.011352	0.16126	-1.38331
Meis2	-0.468003	-2.66556	0.00768607	0.131419	-1.38319
2410066E13Rik	-0.467907	-2.43137	0.015042	0.187553	-1.3831
Csrp1	-0.467888	-2.74351	0.00607866	0.115822	-1.38308
Morn4	-0.467684	-2.67394	0.00749667	0.129631	-1.38289
Clcn6	-0.46755	-2.43375	0.0149433	0.186909	-1.38276
4933404O12Rik	-0.467418	-2.09034	0.036587	0.282298	-1.38263
Rora	-0.467258	-2.39307	0.0167079	0.197345	-1.38248
Camta2	-0.467093	-2.68135	0.00733248	0.127776	-1.38232
Fam213b	-0.466432	-2.54684	0.0108705	0.158234	-1.38169
Pknox2	-0.466383	-2.1967	0.0280418	0.245945	-1.38164
5031426D15Rik	-0.466137	-2.23025	0.0257306	0.239414	-1.38141
Bcl11a	-0.466092	-2.32167	0.0202505	0.219302	-1.38136
Abca9	-0.46603	-2.16941	0.0300513	0.257496	-1.3813
1700019G17Rik	-0.465918	-1.97265	0.0485352	0.321614	-1.3812
Tap2	-0.465758	-2.20347	0.0275618	0.24392	-1.38104
Scn2a1	-0.465255	-3.04945	0.00229259	0.0696088	-1.38056
Gnao1	-0.463281	-2.85	0.00437195	0.0966079	-1.37867
Stmn1	-0.463248	-2.04513	0.0408425	0.299864	-1.37864
Slc4a3	-0.462741	-2.80909	0.00496816	0.10346	-1.37816
Ndufs4	-0.462286	-2.26069	0.0237783	0.230501	-1.37772
Ccdc85c	-0.462245	-2.16976	0.0300252	0.257496	-1.37768
Rftn2	-0.46193	-2.29094	0.0219671	0.224723	-1.37738
Myl9	-0.461636	-2.08591	0.0369871	0.284008	-1.3771
Rasgrp1	-0.461445	-3.03315	0.00242011	0.071501	-1.37692
Zfp768	-0.461408	-2.12398	0.0336718	0.27178	-1.37689
Drosha	-0.461059	-2.96336	0.00304301	0.081315	-1.37655
Htr7	-0.460813	-2.06348	0.0390673	0.292913	-1.37632
Lhfpl4	-0.460803	-3.0428	0.00234389	0.0702715	-1.37631
Zfp189	-0.460602	-2.26289	0.0236427	0.229924	-1.37612
Tex2	-0.460434	-2.65799	0.0078608	0.133617	-1.37596
Neurod2	-0.460359	-2.63871	0.00832219	0.13782	-1.37588
Ctdsp1	-0.460182	-2.14091	0.0322815	0.266927	-1.37572
Cdc42se2	-0.460083	-2.53787	0.011153	0.160292	-1.37562
Slc7a2	-0.459874	-2.51192	0.0120076	0.164702	-1.37542
Sowaha	-0.459659	-2.18941	0.028567	0.248723	-1.37522
Fam172a	-0.459622	-2.48824	0.0128377	0.170633	-1.37518
Cdk9	-0.459446	-2.73934	0.00615634	0.116604	-1.37501
Lrrtm3	-0.459217	-2.26935	0.0232472	0.228734	-1.3748
Zbtb14	-0.459014	-2.26902	0.0232672	0.22879	-1.3746
Nr2f1	-0.458996	-2.14797	0.0317159	0.264999	-1.37458
Rcor2	-0.458573	-2.12468	0.0336137	0.27178	-1.37418
Selenbp1	-0.45856	-2.00073	0.0454213	0.313924	-1.37417
Hpca	-0.458408	-2.57478	0.0100303	0.152856	-1.37403
Rab15	-0.458356	-2.65704	0.00788303	0.133729	-1.37398
Nkg7	-0.458185	-2.01243	0.0441746	0.310159	-1.37381
Actn4	-0.45811	-2.52435	0.0115912	0.163153	-1.37374
Ccdc148	-0.458068	-2.41259	0.0158396	0.192392	-1.3737
Pisd	-0.457906	-2.54891	0.010806	0.158215	-1.37355
Hexdc	-0.457799	-2.39849	0.016463	0.195587	-1.37345
Def8	-0.457792	-2.80741	0.00499417	0.103595	-1.37344
Pea15a	-0.457315	-2.56683	0.0102633	0.153612	-1.37298
Tmem132d	-0.457188	-2.80216	0.00507623	0.104615	-1.37286
Slc25a14	-0.457123	-2.49284	0.0126726	0.169288	-1.3728
2310022B05Rik	-0.456146	-2.43694	0.014812	0.186089	-1.37187
Snapin	-0.45562	-2.23257	0.0255772	0.239224	-1.37137
Ctsf	-0.45553	-2.53967	0.0110958	0.160049	-1.37129
Ckmt1	-0.454883	-3.01186	0.00259656	0.0747039	-1.37067
Fam217b	-0.454717	-2.42658	0.0152417	0.188793	-1.37051
Setd1b	-0.454714	-2.16567	0.0303367	0.258802	-1.37051
Chst15	-0.453377	-2.54739	0.0108531	0.158215	-1.36924
Fjx1	-0.453258	-2.0904	0.0365816	0.282298	-1.36913
Susd2	-0.452726	-2.11902	0.0340891	0.272436	-1.36862
Rab2b	-0.452456	-2.33575	0.0195043	0.214009	-1.36837
Epb4.9	-0.452445	-2.49619	0.0125534	0.168672	-1.36836
Rasgef1b	-0.452249	-2.10043	0.035691	0.278354	-1.36817
Scaf1	-0.452072	-2.90145	0.00371437	0.0902791	-1.368
Shisa4	-0.45203	-2.57008	0.0101674	0.153144	-1.36796
Hsd17b11	-0.451936	-2.01021	0.0444095	0.31071	-1.36787
Alkbh6	-0.451818	-2.10639	0.0351705	0.276464	-1.36776
Parp6	-0.451476	-2.94151	0.00326619	0.0841691	-1.36744
Dlgap3	-0.451396	-2.87698	0.00401499	0.0929019	-1.36736
Plxna2	-0.451191	-2.9874	0.00281359	0.0777156	-1.36717
Col19a1	-0.450948	-2.91304	0.00357925	0.0889193	-1.36694
Tfcp2l1	-0.450846	-1.98302	0.0473654	0.31839	-1.36684
2610100L16Rik	-0.449596	-2.00528	0.0449336	0.312853	-1.36566
Dusp3	-0.449474	-2.72762	0.0063794	0.119624	-1.36554
Usp46	-0.449195	-2.51267	0.0119822	0.164702	-1.36528
Gpr26	-0.448848	-2.71504	0.00662673	0.121605	-1.36495
Atn1	-0.448769	-2.41349	0.0158005	0.192338	-1.36488
Ikbkg	-0.448205	-2.66538	0.00769018	0.131419	-1.36434
Nol4	-0.447875	-2.65699	0.00788419	0.133729	-1.36403
Pglyrp2	-0.44766	-2.23394	0.0254871	NA	-1.36383
Chd5	-0.447657	-3.13941	0.00169289	0.0591953	-1.36382
Xpot	-0.447515	-2.51948	0.0117527	0.163735	-1.36369
Src	-0.447451	-2.71879	0.00655209	0.121329	-1.36363
Kcnh1	-0.447066	-2.70972	0.00673392	0.122568	-1.36326
Rmnd5a	-0.446929	-2.52156	0.0116836	0.163153	-1.36314
Dact2	-0.446433	-2.41412	0.0157733	0.192154	-1.36267
Myo6	-0.446338	-2.61811	0.00884191	0.141524	-1.36258
Cs	-0.446117	-2.94133	0.00326802	0.0841691	-1.36237
Cnih2	-0.446064	-2.49931	0.0124436	0.167902	-1.36232
Acox1	-0.445872	-2.46675	0.0136347	0.17781	-1.36214
Syt17	-0.44581	-2.50477	0.0122531	0.166583	-1.36208
2610017I09Rik	-0.445404	-2.26648	0.0234217	0.229398	-1.3617
Tox	-0.444973	-2.26301	0.023635	0.229924	-1.36129
Cbx7	-0.444631	-2.28287	0.0224379	0.226658	-1.36097
Zmat2	-0.444622	-2.38262	0.01719	0.200361	-1.36096
Dexi	-0.444479	-2.32971	0.0198214	0.216443	-1.36082
Rasal2	-0.444316	-2.99893	0.00270925	0.0762906	-1.36067
B3gat3	-0.444009	-2.40939	0.015979	0.193622	-1.36038
Mal	-0.443818	-2.81366	0.00489816	0.102945	-1.3602
Appl2	-0.443796	-2.62365	0.00869939	0.140788	-1.36018
Sncb	-0.443151	-2.31116	0.0208241	0.221022	-1.35957
Shank2	-0.442627	-2.5119	0.0120085	0.164702	-1.35908
Nlgn3	-0.441872	-2.59811	0.00937388	0.147079	-1.35837
Celf2	-0.441702	-3.30861	0.000937595	0.0426204	-1.35821
Mpped2	-0.441443	-2.12813	0.0333261	0.271503	-1.35796
Ccl27a	-0.441399	-2.26336	0.0236134	0.22992	-1.35792
Pkig	-0.441346	-2.53226	0.0113331	0.161239	-1.35787
Atg4d	-0.441282	-2.35777	0.0183849	0.207009	-1.35781
Enpp2	-0.44122	-2.15659	0.0310377	0.262596	-1.35775
Pde5a	-0.440608	-2.12761	0.0333695	0.271553	-1.35718
Cdc42bpa	-0.440438	-2.87407	0.0040522	0.0933004	-1.35702
Pld3	-0.440165	-2.34215	0.019173	0.211538	-1.35676
Klhl11	-0.440077	-2.517	0.0118359	0.164319	-1.35668
Prune2	-0.43988	-2.24124	0.0250104	0.236996	-1.35649
Pced1a	-0.439872	-2.2394	0.0251301	0.237367	-1.35648
Akt2	-0.439448	-2.14072	0.0322964	0.266927	-1.35609
Dcx	-0.439286	-2.39802	0.0164841	0.195587	-1.35593
Cpne4	-0.439252	-2.57226	0.0101037	0.152955	-1.3559
Slc7a8	-0.439194	-2.39512	0.0166148	0.196829	-1.35585
Slc27a1	-0.438649	-2.75586	0.00585378	0.113826	-1.35533
Klf13	-0.438516	-3.1771	0.00148758	0.0546591	-1.35521
Pnpla6	-0.438115	-2.35463	0.0185414	0.208182	-1.35483
Jakmip1	-0.437759	-2.73243	0.00628682	0.118371	-1.3545
Aldh4a1	-0.43769	-2.26059	0.0237844	0.230501	-1.35443
Osbp2	-0.437224	-2.65091	0.00802743	0.134438	-1.354
Klhl23	-0.436774	-2.55863	0.0105086	0.155963	-1.35357
Camk2n2	-0.436659	-2.16913	0.0300731	0.257496	-1.35347
Syt7	-0.436553	-3.28795	0.0010092	0.0448503	-1.35337
Kptn	-0.436531	-2.05384	0.0399915	0.297737	-1.35335
Kcnd2	-0.436462	-2.3675	0.0179088	0.20414	-1.35328
Gtpbp1	-0.436455	-2.38974	0.0168601	0.198553	-1.35327
Daam2	-0.436047	-2.44806	0.0143628	0.182942	-1.35289
Pdzrn4	-0.436044	-2.00104	0.0453877	0.313828	-1.35289
Rnf123	-0.435998	-2.57686	0.00997018	0.152232	-1.35285
Foxp2	-0.435959	-2.12368	0.0336966	0.27178	-1.35281
Thrb	-0.435485	-2.55192	0.0107132	0.157529	-1.35237
Nlgn1	-0.434812	-2.68785	0.00719136	0.126854	-1.35173
Vars2	-0.434772	-2.25366	0.0242176	0.233093	-1.3517
Stx1a	-0.43473	-2.43431	0.0149203	0.186909	-1.35166
Foxp1	-0.434593	-2.2463	0.0246846	0.235451	-1.35153
Necap2	-0.433996	-2.20752	0.0272781	0.24392	-1.35097
Nceh1	-0.433978	-2.04209	0.0411423	0.300941	-1.35095
Srcin1	-0.433927	-3.2283	0.00124528	0.0492848	-1.35091
Prrt2	-0.433827	-2.74667	0.00602041	0.115024	-1.35081
Lrp4	-0.433806	-2.59722	0.00939816	0.147315	-1.35079
Dhdds	-0.433766	-2.39826	0.0164734	0.195587	-1.35075
Nos1ap	-0.433315	-2.78018	0.00543287	0.108726	-1.35033
Shroom2	-0.432783	-3.0728	0.00212057	0.0669411	-1.34983
Prmt8	-0.432666	-2.20937	0.027149	0.243347	-1.34973
Egln1	-0.432316	-2.32283	0.0201883	0.218798	-1.3494
BC068157	-0.432016	-1.97701	0.0480405	0.319935	-1.34912
Plxnd1	-0.431994	-2.21022	0.0270897	0.243347	-1.3491
Rab14	-0.431815	-2.17627	0.0295351	0.254276	-1.34893
Sez6l2	-0.431743	-2.71782	0.00657145	0.121329	-1.34886
Fam193b	-0.431503	-2.7014	0.00690492	0.124133	-1.34864
Cntnap3	-0.43136	-1.99487	0.046057	0.314428	-1.3485
Elp5	-0.431099	-2.35009	0.0187688	0.20862	-1.34826
Dnajc18	-0.430551	-2.47632	0.0132743	0.174577	-1.34775
A930011O12Rik	-0.430497	-2.55768	0.0105372	0.156241	-1.3477
Aida	-0.43021	-2.62268	0.00872407	0.140788	-1.34743
Ephb6	-0.430145	-2.68681	0.00721372	0.127099	-1.34737
2019-09-04	-0.430116	-2.71127	0.00670256	0.122365	-1.34734
Cdk5r1	-0.430114	-2.7849	0.00535448	0.107972	-1.34734
Prickle1	-0.429837	-2.58452	0.00975133	0.150479	-1.34708
Tmem80	-0.429822	-2.10805	0.0350264	0.276038	-1.34707
Plxnc1	-0.429648	-2.61339	0.00896496	0.142882	-1.34691
Ndst2	-0.429595	-2.06907	0.0385395	0.290461	-1.34686
Cd8b1	-0.429496	-2.03334	0.0420182	0.303105	-1.34676
Il34	-0.429413	-2.39885	0.0164468	0.195587	-1.34669
Pcsk6	-0.429239	-2.23616	0.0253414	0.238146	-1.34652
Sirt3	-0.428976	-2.56521	0.0103113	0.154027	-1.34628
Sema6b	-0.428809	-2.69678	0.00700133	0.125299	-1.34612
Fbxo18	-0.428557	-2.21827	0.0265366	0.242169	-1.34589
Npr3	-0.428388	-2.20363	0.0275505	0.24392	-1.34573
Mapt	-0.428382	-2.75965	0.00578641	0.112959	-1.34572
Usp5	-0.428294	-2.31524	0.0206	0.22026	-1.34564
Lrrtm4	-0.42791	-2.47489	0.0133278	0.174955	-1.34528
Abhd11	-0.427863	-2.03701	0.0416493	0.302649	-1.34524
Mrpl46	-0.427761	-2.21645	0.0266606	0.242522	-1.34514
Itpr1	-0.427662	-2.81132	0.00493395	0.10309	-1.34505
Anks1	-0.42747	-2.61542	0.00891177	0.142356	-1.34487
Aldh7a1	-0.427182	-2.78972	0.00527538	0.107378	-1.3446
Enthd2	-0.427138	-2.15936	0.0308225	0.261491	-1.34456
Atp2b1	-0.426773	-2.24775	0.0245919	0.234989	-1.34422
Scn1b	-0.424872	-2.71551	0.00661732	0.121605	-1.34245
Phgdh	-0.424539	-2.35739	0.0184041	0.207078	-1.34214
Nadkd1	-0.424538	-2.35128	0.0187088	0.208484	-1.34214
Eml2	-0.423389	-2.70248	0.00688238	0.124008	-1.34107
Aplp1	-0.423384	-2.85852	0.00425616	0.09541	-1.34107
Cd82	-0.423322	-2.11343	0.0345641	0.274101	-1.34101
Etv1	-0.423039	-2.34689	0.018931	0.209598	-1.34075
Spata2l	-0.42276	-2.58889	0.00962848	0.149599	-1.34049
Atp2b2	-0.422155	-2.5917	0.00955039	0.148705	-1.33993
Zfp846	-0.421902	-2.07267	0.0382026	0.289292	-1.33969
H2-Q1	-0.421308	-2.27312	0.0230191	0.228705	-1.33914
Wnt9a	-0.421305	-2.21126	0.0270178	0.243347	-1.33914
Letmd1	-0.421276	-2.17899	0.0293325	0.253218	-1.33911
Praf2	-0.42121	-2.24797	0.0245784	0.234989	-1.33905
Cpne6	-0.421059	-2.16545	0.0303535	0.258802	-1.33891
Gpr125	-0.420712	-2.38285	0.0171794	0.200361	-1.33859
Unc5c	-0.420706	-2.41022	0.0159429	0.193332	-1.33858
Map3k9	-0.420451	-2.84884	0.00438796	0.0966932	-1.33835
Slc1a2	-0.420094	-2.53632	0.0112024	0.160423	-1.33802
Cdipt	-0.4194	-2.62062	0.008777	0.141195	-1.33737
Osbpl1a	-0.419247	-2.35121	0.0187125	0.208484	-1.33723
Glycam1	-0.418841	-2.03359	0.0419932	0.303105	-1.33685
Rab43	-0.418681	-2.24538	0.0247439	0.235593	-1.33671
Fam134a	-0.418541	-2.89958	0.00373662	0.0902791	-1.33658
Slc25a16	-0.418399	-2.02779	0.0425815	0.304893	-1.33644
Gpc5	-0.418252	-2.4622	0.0138088	0.178585	-1.33631
Scube1	-0.418192	-2.25706	0.0240042	0.231458	-1.33625
Nxph1	-0.418145	-2.05124	0.0402438	0.298081	-1.33621
Sparcl1	-0.418092	-2.46191	0.0138198	0.178585	-1.33616
Mfsd6	-0.417869	-2.12206	0.0338324	0.271921	-1.33595
Sidt1	-0.417849	-2.50752	0.0121582	0.165756	-1.33593
Creg2	-0.417793	-2.38815	0.0169335	0.198877	-1.33588
Camk4	-0.417741	-2.55435	0.0106385	0.15698	-1.33583
Bzrap1	-0.417148	-2.87053	0.00409789	0.0938091	-1.33529
Fut9	-0.417074	-2.42096	0.0154796	0.190031	-1.33522
B4galnt1	-0.416769	-2.38606	0.01703	0.199667	-1.33493
Zfp710	-0.416722	-1.98067	0.0476287	0.318745	-1.33489
Mtmr9	-0.416676	-2.36618	0.0179728	0.204394	-1.33485
Rhbdd2	-0.416498	-2.28519	0.0223015	0.225854	-1.33468
Mbtps2	-0.416132	-2.26353	0.0236029	0.22992	-1.33435
Il1rapl1	-0.415998	-2.25612	0.0240629	0.231884	-1.33422
Beta-s	-0.415609	-2.14696	0.0317966	0.264999	-1.33386
Abcc8	-0.415023	-2.26029	0.0238034	0.230501	-1.33332
Slitrk3	-0.41477	-2.29081	0.0219743	0.224723	-1.33309
Ube3b	-0.414749	-2.62664	0.00862333	0.14014	-1.33307
Ccdc136	-0.414552	-2.6725	0.00752882	0.129631	-1.33288
Pip4k2c	-0.414366	-2.34075	0.019245	0.211895	-1.33271
Timm44	-0.414304	-2.29949	0.0214772	0.223538	-1.33266
Atp1b1	-0.41429	-2.37771	0.0174206	0.201833	-1.33264
Gm5113	-0.413764	-2.20158	0.0276948	0.244792	-1.33216
Mex3b	-0.413741	-1.98315	0.0473511	0.31839	-1.33214
Lhx6	-0.413592	-2.08791	0.0368055	0.283279	-1.332
Pofut1	-0.413337	-2.3965	0.0165526	0.196238	-1.33176
Gramd1b	-0.412922	-2.68522	0.00724813	0.127423	-1.33138
Ppfia2	-0.412876	-2.61249	0.00898851	0.143007	-1.33134
Alcam	-0.412679	-2.24426	0.0248159	0.236136	-1.33116
Lrrn2	-0.412663	-2.30738	0.0210336	0.221902	-1.33114
Fam168a	-0.412428	-2.57441	0.0100411	0.152875	-1.33092
Shf	-0.412404	-2.14704	0.0317902	0.264999	-1.3309
Mef2c	-0.412188	-2.10689	0.0351267	0.276256	-1.3307
C2cd4c	-0.411188	-2.09138	0.0364937	0.281928	-1.32978
Dagla	-0.411025	-2.6086	0.0090913	0.14421	-1.32963
Cdc42ep4	-0.410849	-2.26852	0.0232977	0.228948	-1.32947
Dda1	-0.410331	-2.01437	0.0439702	0.309817	-1.32899
Phyhip	-0.410262	-2.56845	0.0102154	0.153328	-1.32893
Cdkl5	-0.409731	-2.56627	0.0102798	0.153714	-1.32844
Ctc1	-0.409586	-2.2309	0.0256879	0.239414	-1.3283
Sptb	-0.409278	-2.81109	0.00493745	0.10309	-1.32802
Brpf3	-0.409111	-2.12065	0.033951	0.271921	-1.32787
C530008M17Rik	-0.408417	-2.35283	0.0186312	0.208455	-1.32723
Vps9d1	-0.408362	-2.31186	0.0207853	0.220973	-1.32718
Kpna6	-0.408243	-2.38726	0.0169745	0.199162	-1.32707
Slc8a2	-0.408185	-2.46598	0.0136638	0.177933	-1.32702
Lrrc47	-0.407834	-2.0843	0.0371326	0.284713	-1.32669
Pbxip1	-0.407826	-1.97989	0.0477155	0.318854	-1.32669
Dnm1	-0.407667	-2.96756	0.00300177	0.0810835	-1.32654
Ppp1ca	-0.40667	-2.26586	0.0234598	0.229407	-1.32562
Wdr45	-0.40666	-2.065	0.0389227	0.292656	-1.32561
Slain1	-0.406516	-2.1024	0.0355186	0.278048	-1.32548
Gpd1l	-0.406245	-2.0813	0.0374066	0.285575	-1.32523
1700020I14Rik	-0.406162	-2.63861	0.00832464	0.13782	-1.32516
Tk2	-0.405823	-2.56259	0.0103895	0.154627	-1.32484
Ndst1	-0.405258	-2.52156	0.0116837	0.163153	-1.32433
Tub	-0.405242	-2.50508	0.0122425	0.166583	-1.32431
Lgi1	-0.404764	-2.57248	0.0100973	0.152955	-1.32387
Fam131a	-0.404501	-2.38432	0.0171107	0.200022	-1.32363
Dock4	-0.403872	-2.89935	0.00373941	0.0902791	-1.32305
Rcn2	-0.403867	-2.36804	0.0178828	0.20414	-1.32305
Eif4b	-0.403681	-2.32605	0.0200157	0.217669	-1.32288
Dennd5a	-0.403495	-2.81156	0.00493016	0.10309	-1.32271
Slitrk1	-0.402624	-2.35433	0.0185561	0.2082	-1.32191
Thsd7b	-0.401823	-2.09197	0.0364408	0.281928	-1.32118
Enc1	-0.401759	-2.30721	0.021043	0.221902	-1.32112
Rasgef1a	-0.401622	-2.28431	0.0223534	0.226092	-1.32099
Bcl11b	-0.401506	-2.16406	0.0304594	0.259291	-1.32089
Tnk2	-0.400975	-2.75734	0.00582743	0.113621	-1.3204
Zmym3	-0.400883	-2.54083	0.011059	0.159808	-1.32032
Atg2a	-0.400781	-2.28455	0.0223393	0.226092	-1.32022
Shisa5	-0.400764	-2.24577	0.0247189	0.235593	-1.32021
Lrrc45	-0.40065	-2.44013	0.0146818	0.185452	-1.3201
Fam207a	-0.400615	-2.2195	0.0264524	0.242169	-1.32007
Tpcn1	-0.400572	-1.96332	0.0496087	0.3246	-1.32003
Clmn	-0.400446	-2.57318	0.010077	0.152955	-1.31992
Pitpnm2	-0.400051	-2.89326	0.0038127	0.0910812	-1.31955
Ap3s2	-0.40004	-2.12633	0.0334761	0.27178	-1.31954
Drp2	-0.399971	-2.59894	0.0093511	0.147012	-1.31948
Arhgef25	-0.399515	-2.04731	0.0406277	0.299138	-1.31906
Gabrg2	-0.399242	-2.02266	0.0431078	0.307264	-1.31882
Ing2	-0.398917	-2.18715	0.0287315	0.249247	-1.31852
Pcif1	-0.398645	-2.2861	0.0222486	0.225635	-1.31827
Astn1	-0.398299	-2.45057	0.0142629	0.182121	-1.31795
Kcnh7	-0.397994	-2.15603	0.0310814	0.262709	-1.31767
Cul9	-0.397184	-2.63161	0.00849825	0.139276	-1.31693
Gpbp1l1	-0.396668	-2.27006	0.0232037	0.228734	-1.31646
Sema4f	-0.396458	-2.18543	0.0288576	0.249931	-1.31627
Fam212b	-0.396441	-2.84176	0.00448656	0.0978574	-1.31626
Zfp788	-0.396437	-2.27958	0.0226328	0.227184	-1.31625
Oscp1	-0.395756	-2.06294	0.0391185	0.293078	-1.31563
Adcy3	-0.395572	-2.31366	0.0206863	0.22053	-1.31546
Tyro3	-0.395434	-2.45821	0.0139631	0.179625	-1.31534
Dnm3	-0.395154	-2.80585	0.00501842	0.103803	-1.31508
Pikfyve	-0.394355	-2.63638	0.00837957	0.138282	-1.31436
BC018242	-0.394133	-2.5086	0.0121211	0.165391	-1.31415
Man2c1	-0.394094	-2.29004	0.022019	0.224854	-1.31412
Jdp2	-0.393912	-2.3093	0.0209269	0.221669	-1.31395
Zeb2	-0.39384	-2.04461	0.0408932	0.29991	-1.31389
Iqsec2	-0.39336	-2.29973	0.0214635	0.223538	-1.31345
Fmn2	-0.393304	-2.5909	0.00957266	0.148877	-1.3134
Ntm	-0.393231	-2.11243	0.0346495	0.274101	-1.31333
Ldhb	-0.393096	-2.2967	0.0216358	0.223632	-1.31321
Depdc5	-0.393053	-2.39951	0.0164172	0.195587	-1.31317
Atp2b3	-0.392657	-2.76677	0.00566151	0.111755	-1.31281
Lyrm9	-0.392065	-2.09435	0.0362292	0.281443	-1.31227
Flot1	-0.392011	-2.01044	0.0443847	0.310673	-1.31222
Mib2	-0.391226	-2.69312	0.00707875	0.125951	-1.31151
Akap6	-0.391118	-2.31857	0.0204185	0.219514	-1.31141
Camk2g	-0.390864	-2.29167	0.0219246	0.224723	-1.31118
Pygm	-0.390457	-2.03468	0.0418828	0.303026	-1.31081
Itsn1	-0.390226	-2.64265	0.00822608	0.136757	-1.3106
Med13l	-0.390214	-2.34214	0.0191733	0.211538	-1.31059
Gfra2	-0.39003	-2.40059	0.0163687	0.195587	-1.31042
Arhgef4	-0.389584	-2.43032	0.0150857	0.187795	-1.31002
Nelfb	-0.389548	-2.27909	0.0226615	0.227186	-1.30998
Ciao1	-0.389381	-2.20114	0.0277262	0.244856	-1.30983
Srpk2	-0.388244	-2.36766	0.0179011	0.20414	-1.3088
Smcr8	-0.388244	-2.36631	0.0179666	0.204394	-1.3088
Rsrc1	-0.388223	-1.96597	0.0493017	0.323608	-1.30878
Eif5a2	-0.388124	-1.99596	0.0459382	0.314337	-1.30869
Dnajc21	-0.388102	-1.96945	0.0489014	0.32283	-1.30867
Frrs1l	-0.388069	-2.23903	0.0251541	0.237367	-1.30864
Dnalc1	-0.387672	-2.43273	0.0149856	0.186997	-1.30828
Grin3a	-0.387518	-2.6103	0.00904637	0.143784	-1.30814
Ccdc6	-0.38741	-2.38541	0.0170602	0.199857	-1.30804
Plxna1	-0.386998	-2.86811	0.00412929	0.0941217	-1.30767
Rnf187	-0.386994	-2.68937	0.00715872	0.126803	-1.30767
Gba2	-0.38676	-2.46331	0.013766	0.178208	-1.30745
Cnksr2	-0.386719	-2.20276	0.0276115	0.24419	-1.30742
Ppp1r3c	-0.38665	-2.44412	0.0145206	0.184376	-1.30735
Gabra1	-0.386537	-2.08322	0.037231	0.284924	-1.30725
Lrrc7	-0.386382	-2.71283	0.00667118	0.122139	-1.30711
Nalcn	-0.386081	-2.32403	0.0201241	0.218595	-1.30684
Tbck	-0.385824	-2.11859	0.0341251	0.272436	-1.30661
Tle4	-0.385689	-2.63216	0.00848445	0.139276	-1.30648
Nmt2	-0.385629	-2.41869	0.0155766	0.190927	-1.30643
Fbxo41	-0.385623	-2.79575	0.00517787	0.106283	-1.30642
Strbp	-0.385446	-2.49905	0.0124528	0.167902	-1.30626
Neurod6	-0.385291	-2.1501	0.0315476	0.264448	-1.30612
Pdxk	-0.384879	-2.66556	0.00768604	0.131419	-1.30575
Urod	-0.384759	-2.11689	0.0342689	0.273018	-1.30564
Chst1	-0.384643	-2.26259	0.0236611	0.229962	-1.30554
Tsc22d4	-0.384521	-2.13824	0.032497	0.268051	-1.30543
Mien1	-0.384316	-2.03603	0.0417476	0.302649	-1.30524
Higd2a	-0.384042	-2.1786	0.0293617	0.253332	-1.30499
Gfod1	-0.383088	-2.56182	0.0104127	0.154828	-1.30413
Cntn5	-0.382975	-2.1305	0.0331303	0.271102	-1.30403
Erlin2	-0.38271	-2.24288	0.0249047	0.236557	-1.30379
Magi2	-0.382472	-2.55548	0.0106043	0.15698	-1.30357
Zmynd8	-0.382432	-2.24017	0.0250799	0.237367	-1.30354
Brd9	-0.382137	-2.30507	0.0211624	0.222475	-1.30327
Tmub2	-0.381623	-2.07144	0.0383175	0.289611	-1.30281
Ctso	-0.381493	-2.00113	0.0453785	0.313828	-1.30269
Mau2	-0.381162	-2.2266	0.0259741	0.24068	-1.30239
Fam76a	-0.381132	-2.14738	0.0317631	0.264999	-1.30236
AI504432	-0.381067	-2.37464	0.0175661	0.202729	-1.3023
Wipf2	-0.380968	-2.12436	0.0336404	0.27178	-1.30222
Wdfy3	-0.380738	-2.88947	0.00385894	0.0913222	-1.30201
Smarcd3	-0.380527	-2.42855	0.0151592	0.188198	-1.30182
Sart3	-0.380263	-2.43285	0.0149806	0.186997	-1.30158
Kcnj4	-0.380249	-2.32698	0.0199662	0.217279	-1.30157
Enho	-0.379873	-2.17411	0.0296971	0.255395	-1.30123
Cic	-0.379727	-2.38457	0.0170991	0.200022	-1.3011
Fry	-0.3796	-2.46591	0.0136665	0.177933	-1.30098
Nhsl2	-0.379522	-2.3328	0.0196588	0.215111	-1.30091
Cttnbp2	-0.379103	-2.69609	0.0070158	0.125417	-1.30053
Spag7	-0.379055	-2.30101	0.0213911	0.223462	-1.30049
Grin2b	-0.378445	-2.35984	0.0182829	0.206739	-1.29994
Rcbtb1	-0.378385	-2.1159	0.034353	0.273324	-1.29989
Myh10	-0.378361	-2.37506	0.0175461	0.202729	-1.29986
Clptm1l	-0.377797	-2.06957	0.0384931	0.290249	-1.29936
Abcf1	-0.377561	-2.21079	0.0270501	0.243347	-1.29914
Mt3	-0.377477	-2.66798	0.00763081	0.130826	-1.29907
Kdm4a	-0.37747	-2.16974	0.0300265	0.257496	-1.29906
Boc	-0.377262	-2.01952	0.0434334	0.308356	-1.29887
Fubp3	-0.377147	-2.04427	0.0409266	0.299927	-1.29877
Pttg1ip	-0.376721	-2.25946	0.0238548	0.230723	-1.29839
Fsd1l	-0.376508	-2.20905	0.0271709	0.243406	-1.2982
C87436	-0.375785	-2.07342	0.0381329	0.289081	-1.29755
Lgi3	-0.375512	-2.28842	0.0221131	0.225456	-1.2973
Pex6	-0.375379	-2.19543	0.0281331	0.246068	-1.29718
Bai2	-0.375211	-2.89973	0.00373484	0.0902791	-1.29703
Sox8	-0.374849	-1.9867	0.0469552	0.317848	-1.2967
2019-03-06	-0.374405	-2.54032	0.0110751	0.159896	-1.2963
Zfp46	-0.374396	-2.3069	0.0210606	0.221904	-1.2963
Lman2	-0.374105	-2.07243	0.0382251	0.289325	-1.29604
Camk2a	-0.373693	-2.31778	0.0204613	0.219514	-1.29567
Mpv17l	-0.373324	-2.02531	0.0428356	0.305903	-1.29533
Inppl1	-0.373281	-2.03703	0.0416473	0.302649	-1.29529
Rab4a	-0.373235	-2.01164	0.0442577	0.310159	-1.29525
Ttc5	-0.372857	-2.0309	0.0422647	0.303993	-1.29491
Abcb9	-0.372367	-2.20353	0.0275576	0.24392	-1.29448
Hiat1	-0.371837	-2.01193	0.0442268	0.310159	-1.294
Tspan13	-0.371705	-2.03253	0.0421	0.303105	-1.29388
Ssbp4	-0.371121	-2.31654	0.0205286	0.219791	-1.29336
Pcnxl2	-0.371082	-2.53691	0.0111835	0.160311	-1.29332
Porcn	-0.370731	-2.23096	0.0256835	0.239414	-1.29301
Kcna6	-0.370645	-2.35382	0.0185818	0.208341	-1.29293
Syngr3	-0.370496	-2.29901	0.0215044	0.223538	-1.2928
Cnpy3	-0.369371	-2.06133	0.0392715	0.29331	-1.29179
B4galt3	-0.369156	-2.20509	0.027448	0.24392	-1.2916
G6pc3	-0.369009	-2.10741	0.0350817	0.276038	-1.29147
Negr1	-0.367858	-2.27407	0.022962	0.228667	-1.29044
Sugp2	-0.367589	-2.52308	0.011633	0.163153	-1.2902
Hn1	-0.367479	-2.024	0.0429704	0.306574	-1.2901
Llgl1	-0.367476	-1.99518	0.046023	0.314428	-1.29009
Cyfip2	-0.367431	-2.5216	0.0116823	0.163153	-1.29005
Zmat3	-0.366667	-2.29875	0.021519	0.223538	-1.28937
Coro1a	-0.366485	-2.02046	0.0433354	0.307935	-1.28921
Alkbh8	-0.366423	-1.96475	0.0494437	0.324075	-1.28915
Hs3st4	-0.366391	-2.28744	0.02217	0.225635	-1.28912
Fat3	-0.365832	-2.60169	0.00927665	0.146491	-1.28862
Mogs	-0.365523	-2.12416	0.0336569	0.27178	-1.28835
Paqr8	-0.365319	-2.14142	0.0322399	0.266927	-1.28817
Ccdc85a	-0.364631	-2.51298	0.0119714	0.164702	-1.28755
Dzip1l	-0.364263	-2.04689	0.0406684	0.299138	-1.28722
Lrrc4b	-0.364203	-2.28829	0.0221205	0.225456	-1.28717
Maf1	-0.36407	-2.13691	0.0326055	0.268609	-1.28705
Tmem132b	-0.363763	-2.15879	0.0308661	0.261491	-1.28678
Naa60	-0.362653	-2.45524	0.0140792	0.180492	-1.28579
Atp8b2	-0.362468	-2.31156	0.0208017	0.220973	-1.28562
Adcy5	-0.361411	-2.50215	0.0123442	0.167288	-1.28468
Dcp2	-0.360617	-2.05239	0.0401316	0.298081	-1.28398
Gltscr1l	-0.36032	-2.30524	0.0211533	0.222475	-1.28371
Grin2a	-0.360298	-2.36743	0.017912	0.20414	-1.28369
Ndst3	-0.360277	-2.29825	0.0215475	0.223538	-1.28367
Akap7	-0.360058	-1.9894	0.0466573	0.316418	-1.28348
Nipal3	-0.360033	-2.62014	0.00878933	0.141251	-1.28346
Col12a1	-0.359875	-2.27088	0.023154	0.228734	-1.28331
2900011O08Rik	-0.359764	-2.2153	0.0267393	0.242748	-1.28322
Ndrg4	-0.359685	-2.12575	0.0335244	0.27178	-1.28315
Tshz3	-0.35958	-2.10262	0.035499	0.278048	-1.28305
Rnf112	-0.359065	-2.1515	0.0314367	0.264444	-1.28259
Phip	-0.358992	-2.61925	0.00881228	0.141352	-1.28253
Rbck1	-0.358869	-2.40534	0.0161573	0.194976	-1.28242
Agps	-0.35849	-2.15894	0.0308549	0.261491	-1.28208
Fam73b	-0.357786	-2.47595	0.013288	0.174577	-1.28146
Ssh3	-0.357697	-2.10461	0.0353255	0.277271	-1.28138
Sms	-0.357551	-2.26171	0.0237151	0.230205	-1.28125
Cblb	-0.357403	-2.01899	0.0434885	0.308472	-1.28112
Vps52	-0.35728	-2.0795	0.037571	0.286281	-1.28101
Kcnk2	-0.357255	-1.99952	0.0455519	0.314281	-1.28099
Gabrb1	-0.357036	-2.11243	0.0346492	0.274101	-1.28079
Mical2	-0.356922	-2.27211	0.0230796	0.228705	-1.28069
Emc8	-0.356794	-2.11821	0.0341571	0.272535	-1.28058
Rapgef3	-0.35658	-2.14873	0.0316559	0.264967	-1.28039
Syp	-0.356299	-2.05953	0.0394431	0.294205	-1.28014
Gatsl2	-0.356291	-2.09446	0.0362188	0.281443	-1.28013
Pnma2	-0.355853	-1.97978	0.0477279	0.318854	-1.27974
Igsf21	-0.355721	-2.27705	0.0227832	0.227832	-1.27962
Mtmr12	-0.355716	-2.21435	0.0268048	0.242748	-1.27962
Auts2	-0.355587	-2.16975	0.030026	0.257496	-1.27951
Camk2n1	-0.355331	-2.23724	0.025271	0.237625	-1.27928
Tnfaip1	-0.355186	-2.08047	0.0374825	0.286018	-1.27915
Kat6b	-0.354955	-2.12968	0.0331978	0.271102	-1.27895
Ppp1r16a	-0.354843	-2.21502	0.0267584	0.242748	-1.27885
Kctd16	-0.354801	-2.04551	0.0408042	0.29982	-1.27881
D10Wsu52e	-0.354697	-2.12343	0.0337177	0.27178	-1.27872
Gnal	-0.354655	-2.27992	0.0226126	0.227184	-1.27868
Csrnp3	-0.354608	-2.24987	0.0244571	0.234405	-1.27864
Cdk10	-0.354226	-2.09174	0.0364618	0.281928	-1.2783
Hivep2	-0.353694	-2.42128	0.0154659	0.190031	-1.27783
Ica1l	-0.353428	-2.19369	0.0282578	0.247023	-1.27759
BC005764	-0.353023	-2.29084	0.0219725	0.224723	-1.27723
Ncoa6	-0.352746	-2.27274	0.0230421	0.228705	-1.27699
Rab6b	-0.352645	-2.49859	0.012469	0.167977	-1.2769
Pnkd	-0.352633	-2.31828	0.020434	0.219514	-1.27689
Actr1a	-0.352409	-2.04868	0.0404933	0.299138	-1.27669
Zfp317	-0.351966	-1.99711	0.045813	0.314337	-1.2763
Nr2c2	-0.351963	-2.2041	0.027517	0.24392	-1.2763
Zfp180	-0.351401	-2.20014	0.0277969	0.245285	-1.2758
Elavl2	-0.351381	-2.2095	0.02714	0.243347	-1.27578
Rbl2	-0.351329	-2.29998	0.0214493	0.223538	-1.27574
Tpgs2	-0.350335	-2.13314	0.0329135	0.270064	-1.27486
Ctdspl	-0.349611	-1.9838	0.0472777	0.31839	-1.27422
Usf2	-0.34952	-2.16328	0.0305194	0.259565	-1.27414
St6gal2	-0.349498	-1.97042	0.0487899	0.322352	-1.27412
Otub1	-0.349252	-2.00288	0.0451896	0.313508	-1.2739
Txn2	-0.349232	-1.9644	0.0494832	0.324075	-1.27388
Amer3	-0.348911	-2.24369	0.0248523	0.236201	-1.2736
Stard8	-0.348473	-2.11516	0.0344164	0.273509	-1.27321
Lrrc4c	-0.348456	-2.15358	0.0312732	0.263676	-1.2732
Fam5b	-0.348118	-2.10758	0.0350672	0.276038	-1.2729
Rnf167	-0.348004	-1.99618	0.0459143	0.314337	-1.2728
Tmem170b	-0.347594	-2.34993	0.0187772	0.20862	-1.27244
Grik3	-0.347418	-2.31368	0.0206855	0.22053	-1.27228
Agpat3	-0.347362	-2.38137	0.0172483	0.200893	-1.27223
Atp9b	-0.347195	-2.47877	0.0131837	0.173636	-1.27208
4833439L19Rik	-0.347131	-2.22924	0.0257981	0.239414	-1.27203
Ing4	-0.347023	-1.98422	0.047231	0.318353	-1.27193
Bcl2l13	-0.346614	-2.04754	0.0406051	0.299138	-1.27157
Myl12b	-0.346371	-1.98632	0.0469979	0.317848	-1.27136
Rpl36a	-0.345881	-2.04664	0.0406938	0.299186	-1.27093
Baalc	-0.345354	-2.44348	0.0145462	0.184472	-1.27046
Reep2	-0.344998	-2.25337	0.0242357	0.233125	-1.27015
Cx3cl1	-0.344864	-2.21455	0.026791	0.242748	-1.27003
Irgq	-0.344481	-2.21117	0.0270242	0.243347	-1.26969
Gpr137c	-0.344355	-1.98264	0.0474075	0.31839	-1.26958
Lin7c	-0.344254	-1.97611	0.0481428	0.320049	-1.26949
Btbd11	-0.344251	-2.0115	0.0442722	0.310159	-1.26949
Cckbr	-0.344035	-2.27154	0.0231145	0.228734	-1.2693
Adnp	-0.343952	-2.31326	0.0207085	0.22053	-1.26923
Rpl18a	-0.343453	-2.27201	0.0230857	0.228705	-1.26879
Bhlhe40	-0.343084	-2.24555	0.0247328	0.235593	-1.26846
Msl1	-0.342971	-2.32034	0.0203224	0.219355	-1.26837
Tmem47	-0.342667	-2.41735	0.0156339	0.191321	-1.2681
Gtpbp2	-0.342555	-2.06515	0.0389089	0.292656	-1.268
Nf2	-0.341903	-2.1876	0.0286991	0.249101	-1.26743
Tnrc18	-0.341672	-2.10593	0.03521	0.276638	-1.26722
Dscam	-0.341591	-2.31981	0.020351	0.219514	-1.26715
Mea1	-0.341489	-2.13821	0.0324997	0.268051	-1.26706
Nelfcd	-0.341305	-1.98813	0.0467977	0.316966	-1.2669
Gnaq	-0.341076	-2.24036	0.0250676	0.237367	-1.2667
Cds1	-0.340431	-2.08016	0.0375106	0.286095	-1.26614
Map7d2	-0.340327	-2.16659	0.0302663	0.258617	-1.26604
Lrrfip2	-0.340087	-2.03264	0.042089	0.303105	-1.26583
Add3	-0.339962	-2.20603	0.0273819	0.24392	-1.26572
Stk11	-0.339449	-2.11313	0.0345892	0.274101	-1.26527
Cbx6	-0.339398	-2.62236	0.00873233	0.140788	-1.26523
Pcdh10	-0.339194	-2.21063	0.0270613	0.243347	-1.26505
Wdr13	-0.338166	-2.46435	0.0137263	0.178208	-1.26415
Sec23a	-0.337804	-2.15894	0.030855	0.261491	-1.26383
Mboat7	-0.33718	-1.98439	0.0472121	0.318353	-1.26328
Taf6	-0.337143	-2.07337	0.0381383	0.289081	-1.26325
Zkscan16	-0.336809	-2.22401	0.0261479	0.24162	-1.26296
Coro2b	-0.336118	-2.12718	0.0334049	0.271553	-1.26236
Slc9a1	-0.335916	-1.98228	0.0474474	0.31839	-1.26218
Olfm2	-0.335422	-2.12529	0.0335625	0.27178	-1.26175
Matk	-0.335269	-2.39315	0.0167045	0.197345	-1.26161
Hrk	-0.335014	-2.08279	0.0372706	0.284924	-1.26139
Lrp1b	-0.33477	-2.00482	0.044982	0.312853	-1.26118
Cit	-0.33465	-2.34758	0.018896	0.209421	-1.26107
Hras1	-0.334516	-2.00276	0.0452035	0.313508	-1.26095
Smarca2	-0.334209	-2.07619	0.0378761	0.288329	-1.26069
Cyth3	-0.333914	-2.00212	0.0452722	0.313684	-1.26043
Lmo4	-0.333843	-1.98055	0.0476415	0.318745	-1.26037
Trim9	-0.333673	-2.45814	0.0139658	0.179625	-1.26022
Cdadc1	-0.333274	-1.97705	0.0480363	0.319935	-1.25987
Kcnb2	-0.332804	-2.00618	0.0448371	0.312466	-1.25946
Kcnq3	-0.332687	-2.10892	0.0349517	0.275872	-1.25936
Chrnb2	-0.332655	-2.20653	0.027347	0.24392	-1.25933
2019-09-03	-0.332151	-2.22964	0.0257712	0.239414	-1.25889
Mras	-0.331922	-2.11669	0.0342864	0.273021	-1.25869
Zfr2	-0.331803	-2.01905	0.0434824	0.308472	-1.25859
6720401G13Rik	-0.331693	-2.09388	0.036271	0.281498	-1.25849
Cntln	-0.331149	-1.99595	0.0459394	0.314337	-1.25802
Fam81a	-0.330857	-2.21914	0.0264775	0.242169	-1.25776
Dag1	-0.330653	-2.07765	0.037742	0.287446	-1.25758
Vamp2	-0.329531	-1.98497	0.0471473	0.31825	-1.2566
Prmt2	-0.329127	-2.03655	0.0416956	0.302649	-1.25625
Atp1a1	-0.329043	-2.08774	0.0368209	0.283279	-1.25618
Adcy2	-0.328688	-2.02964	0.0423934	0.30419	-1.25587
R3hdm4	-0.327974	-2.43676	0.0148193	0.186089	-1.25525
Ap1b1	-0.327851	-2.18937	0.0285696	0.248723	-1.25514
Palm	-0.327492	-2.37296	0.0176461	0.203294	-1.25483
Faxc	-0.327466	-2.30212	0.0213285	0.223101	-1.25481
Klhdc5	-0.327131	-1.9958	0.0459552	0.314337	-1.25452
Gprc5b	-0.327068	-2.12251	0.0337946	0.271921	-1.25446
Vps13a	-0.326654	-2.35872	0.0183381	0.206774	-1.2541
Fdft1	-0.326276	-1.96633	0.0492602	0.323608	-1.25377
Gabbr2	-0.326179	-2.50957	0.0120878	0.165363	-1.25369
Dlg1	-0.325758	-2.23108	0.0256756	0.239414	-1.25332
Mvb12b	-0.325598	-2.18806	0.0286653	0.248944	-1.25318
Klc2	-0.325438	-2.41416	0.0157716	0.192154	-1.25304
Pacs1	-0.32536	-2.15126	0.031456	0.264444	-1.25298
Cntn1	-0.324111	-2.0977	0.0359316	0.27972	-1.25189
Abl1	-0.323844	-2.12283	0.0337678	0.271921	-1.25166
Ncoa2	-0.322736	-2.01284	0.0441318	0.310159	-1.2507
Asap1	-0.322611	-2.25556	0.0240981	0.232083	-1.25059
Rasl11b	-0.322014	-1.96781	0.0490903	0.323407	-1.25007
Exph5	-0.321661	-2.17784	0.029418	0.25368	-1.24977
Slc25a23	-0.321607	-2.29219	0.0218947	0.224723	-1.24972
Kifc3	-0.321492	-2.03604	0.041746	0.302649	-1.24962
Ncoa1	-0.321273	-2.31853	0.0204204	0.219514	-1.24943
Pde2a	-0.320534	-2.42304	0.0153912	0.189825	-1.24879
Fads1	-0.320526	-2.21777	0.0265707	0.242257	-1.24879
Cep250	-0.320204	-2.09502	0.0361688	0.281254	-1.24851
Syne1	-0.320125	-2.10808	0.0350238	0.276038	-1.24844
Plekhg5	-0.319827	-2.00001	0.0454994	0.314175	-1.24818
Dlgap1	-0.319609	-2.19551	0.0281273	0.246068	-1.24799
Gnb1	-0.319546	-2.03845	0.0415053	0.302358	-1.24794
Erf	-0.319541	-2.00898	0.0445398	0.311348	-1.24793
Dip2b	-0.319491	-2.22269	0.0262365	0.241929	-1.24789
Kcnc1	-0.319217	-2.03114	0.0422406	0.303957	-1.24765
Mkl2	-0.31904	-2.42788	0.0151876	0.188335	-1.2475
Lrtm2	-0.318895	-2.08312	0.0372405	0.284924	-1.24738
Arid1b	-0.318794	-2.3074	0.0210326	0.221902	-1.24729
Tnrc6b	-0.317985	-2.1358	0.0326957	0.268609	-1.24659
Ppp1r9a	-0.317149	-2.20448	0.0274907	0.24392	-1.24587
Usp4	-0.317052	-1.97026	0.0488086	0.322352	-1.24578
Tbcel	-0.316689	-1.98993	0.0465987	0.316313	-1.24547
Cnr1	-0.315848	-2.04276	0.0410758	0.300882	-1.24474
Sipa1l1	-0.315629	-2.23803	0.025219	0.237625	-1.24455
Cdk5	-0.315622	-1.98533	0.0471073	0.318114	-1.24455
Ptms	-0.31552	-2.07279	0.0381915	0.289292	-1.24446
Mecp2	-0.314706	-2.08922	0.0366882	0.282789	-1.24376
Shisa9	-0.314519	-1.99071	0.0465127	0.316313	-1.2436
C2cd2l	-0.314478	-2.14311	0.0321043	0.266726	-1.24356
Ogt	-0.313897	-2.27042	0.0231821	0.228734	-1.24306
Syn1	-0.313816	-2.1234	0.0337205	0.27178	-1.24299
Scd2	-0.313749	-2.37475	0.017561	0.202729	-1.24293
Ipw	-0.312594	-2.00484	0.0449806	0.312853	-1.24194
Cyhr1	-0.312071	-2.01161	0.0442607	0.310159	-1.24149
Pkp4	-0.311539	-2.26386	0.0235827	0.229902	-1.24103
Sptbn1	-0.311412	-2.17162	0.029884	0.256725	-1.24092
Cep170b	-0.311367	-2.31785	0.0204577	0.219514	-1.24088
Flrt2	-0.310888	-2.22998	0.0257489	0.239414	-1.24047
Ggt7	-0.310773	-1.9859	0.0470448	0.317962	-1.24037
Slc38a3	-0.310304	-2.11868	0.0341175	0.272436	-1.23997
Snx13	-0.310097	-1.98569	0.047068	0.317984	-1.23979
Gtf3c2	-0.309621	-2.01327	0.0440864	0.310159	-1.23938
Kcnf1	-0.309364	-2.2198	0.0264324	0.242169	-1.23916
Phlpp1	-0.309036	-2.11227	0.0346632	0.274101	-1.23888
Dlgap4	-0.307678	-2.12105	0.0339174	0.271921	-1.23771
Asxl1	-0.306254	-1.98083	0.0476104	0.318745	-1.23649
9930021J03Rik	-0.306232	-1.97223	0.0485829	0.321796	-1.23647
Xpr1	-0.30582	-2.22259	0.0262438	0.241929	-1.23612
Acap3	-0.305441	-2.00335	0.0451396	0.313475	-1.2358
Pum1	-0.305206	-2.20682	0.0273267	0.24392	-1.23559
Baiap2	-0.305159	-2.04695	0.0406633	0.299138	-1.23556
Rapgef2	-0.305048	-2.09336	0.0363174	0.281572	-1.23546
Ttpal	-0.304733	-1.99734	0.0457883	0.314337	-1.23519
Necab1	-0.304629	-1.99798	0.0457192	0.314337	-1.2351
Cox6a1	-0.304029	-2.21992	0.0264242	0.242169	-1.23459
Neurl1a	-0.302821	-2.03897	0.0414532	0.302358	-1.23355
Camsap2	-0.302434	-1.96474	0.0494447	0.324075	-1.23322
Mll5	-0.301934	-2.05242	0.0401287	0.298081	-1.2328
B3gat1	-0.301428	-2.16551	0.0303489	0.258802	-1.23236
Pdxp	-0.301242	-2.09768	0.0359333	0.27972	-1.23221
Lphn1	-0.301066	-2.3723	0.0176777	0.20351	-1.23205
Cask	-0.30102	-1.96433	0.0494919	0.324075	-1.23202
Add1	-0.300924	-1.9683	0.0490332	0.323254	-1.23193
Ptk2b	-0.300801	-2.26543	0.0234862	0.229409	-1.23183
Smg7	-0.300209	-2.10519	0.0352748	0.27701	-1.23132
Dhx30	-0.300063	-2.01679	0.0437171	0.308807	-1.2312
Dennd4a	-0.299926	-2.19684	0.0280319	0.245945	-1.23108
Atp1a3	-0.299893	-2.01305	0.0441089	0.310159	-1.23105
Cdh11	-0.29922	-2.00666	0.0447855	0.312243	-1.23048
Kif1c	-0.299125	-2.03003	0.0423539	0.30419	-1.2304
Habp4	-0.297117	-1.98259	0.047413	0.31839	-1.22869
Dcaf11	-0.29537	-1.98412	0.0472427	0.318353	-1.2272
Lphn2	-0.29471	-2.1036	0.0354135	0.277551	-1.22664
Taok2	-0.294662	-2.0701	0.0384429	0.290145	-1.2266
Kctd17	-0.294493	-2.03587	0.0417632	0.302649	-1.22645
Lrrc58	-0.291614	-2.03645	0.0417049	0.302649	-1.22401
Phactr1	-0.291205	-2.03684	0.0416659	0.302649	-1.22366
Tecpr2	-0.290064	-1.99497	0.0460462	0.314428	-1.22269
Shank3	-0.286704	-1.98353	0.0473081	0.31839	-1.21985
Rpsa	-0.286689	-2.18493	0.0288943	0.250113	-1.21984
Hcn1	-0.286676	-2.01638	0.0437604	0.308886	-1.21983
Magi1	-0.285944	-2.04452	0.0409021	0.29991	-1.21921
Sec31a	-0.285439	-2.01955	0.0434297	0.308356	-1.21878
Lmtk3	-0.284143	-1.96149	0.0498222	0.325378	-1.21769
Caskin1	-0.283892	-1.96612	0.0492853	0.323608	-1.21748
Rims2	-0.28358	-2.03622	0.0417287	0.302649	-1.21721
Rbm5	-0.28274	-2.06186	0.039221	0.29331	-1.2165
Kndc1	-0.281445	-1.96324	0.0496183	0.3246	-1.21541
Ssbp3	-0.281179	-2.01699	0.0436962	0.308807	-1.21519
Tsc1	-0.28033	-1.99985	0.0455169	0.314175	-1.21447
Tmod2	-0.280082	-2.08547	0.0370263	0.284088	-1.21426
Herc1	-0.277715	-2.0616	0.0392462	0.29331	-1.21227
Gna11	-0.277428	-2.01785	0.0436065	0.308489	-1.21203
Iqsec1	-0.276462	-2.10215	0.0355403	0.278048	-1.21122
Kif1a	-0.273987	-2.04538	0.0408177	0.29982	-1.20914
Smarca4	-0.272611	-2.04104	0.0412467	0.301301	-1.20799
Cmtm4	-0.269123	-2.03848	0.0415016	0.302358	-1.20507
Ptprn2	-0.265016	-2.05216	0.0401545	0.298081	-1.20165
