# Supplementary material for: Deficiency of autism risk factor ASH1L in prefrontal cortex induces epigenetic aberrations and seizures
Source: Nat Commun. 2021 Nov 15;12:6589. doi: 10.1038/s41467-021-26972-8 (PMC8593046; doi:10.1038/s41467-021-26972-8)
Supplement: Supplementary file 5 — Supplementary Data 2 [file 41467_2021_26972_MOESM5_ESM.xlsx]

## Sheet: T2-Upregulated genes
Sup. Data 2 Upregulated genes by ASH1L knockdown in PFC
GeneID	log2(FC)	Wald-Stats	P-value	P-adj	FC
Cd300lb+A44B101A2:A1133	1.87678	7.27992	3.34008e-13	1.06281e-09	3.67254
Atf3	1.79958	7.06129	1.64968e-12	4.3744e-09	3.48119
Dgkk	1.73597	6.72069	1.80865e-11	2.945e-08	3.33103
Cd109	1.68245	6.69451	2.16401e-11	3.12995e-08	3.20973
Neb	1.64433	9.02862	1.73843e-19	1.38292e-15	3.12602
Tnfrsf12a	1.61231	6.39305	1.6261e-10	2.15594e-07	3.05741
Spp1	1.48667	6.97923	2.96806e-12	6.74598e-09	2.8024
Col22a1	1.44191	6.00642	1.89665e-09	1.77504e-06	2.7168
Ccnd1	1.41381	6.91073	4.82179e-12	9.58934e-09	2.66439
Tex15	1.38427	5.36386	8.14599e-08	4.18073e-05	2.61041
Rsad2	1.34971	6.10191	1.04809e-09	1.0422e-06	2.54861
Rrad	1.32898	5.39304	6.92773e-08	3.80069e-05	2.51225
Cdsn	1.32387	5.14928	2.61494e-07	0.000104009	2.50337
Mthfd2	1.32066	6.30841	2.81918e-10	3.45024e-07	2.4978
Ecel1	1.29678	5.20039	1.9887e-07	8.78897e-05	2.4568
Peg10	1.27908	5.78063	7.44204e-09	5.92015e-06	2.42684
Bdnf	1.26207	5.75806	8.50839e-09	6.44612e-06	2.3984
Cnn1	1.2421	4.83652	1.32133e-06	0.000382225	2.36542
Serpinb5	1.23715	5.04815	4.46103e-07	0.000168988	2.35732
Scg2	1.23399	5.85914	4.65262e-09	3.89596e-06	2.35216
Col5a3	1.21868	4.71763	2.3861e-06	0.000632713	2.32734
5330413P13Rik	1.2163	4.86325	1.15474e-06	0.000340221	2.3235
Dhrs9	1.20818	4.90506	9.33977e-07	0.000303471	2.31045
Pmaip1	1.20696	5.54306	2.97234e-08	2.03119e-05	2.30851
Apol7a	1.20628	4.74795	2.05489e-06	0.00056017	2.30742
Cd1d1	1.19958	4.64288	3.43588e-06	0.000828256	2.29673
Scel	1.18378	4.95642	7.18028e-07	0.000253863	2.27171
Igf2bp2	1.18359	4.58621	4.51368e-06	0.00101145	2.27141
Cdh23	1.1814	4.56635	4.96278e-06	0.00109664	2.26796
Rem2	1.15655	4.54271	5.55348e-06	0.001194	2.22924
Gm13889	1.15168	4.90492	9.34639e-07	0.000303471	2.22172
Dennd2c	1.14796	4.59435	4.34098e-06	0.000986643	2.21601
Lpin3	1.13527	4.38481	1.16087e-05	0.00223883	2.19659
Cryba2	1.12534	4.44139	8.93793e-06	0.00177753	2.18153
Tdrd9	1.1221	4.38348	1.16796e-05	0.00223883	2.17664
Krt9	1.11949	4.37071	1.23842e-05	0.00234563	2.1727
Glra1	1.11556	4.4674	7.91764e-06	0.001615	2.16679
Plod2	1.10757	4.63161	3.62833e-06	0.000848923	2.15482
Col18a1	1.10431	4.61993	3.83878e-06	0.000885145	2.14995
Mmp3	1.1	4.55352	5.27556e-06	0.00114978	2.14355
Gadd45a	1.08816	4.49431	6.97966e-06	0.00144216	2.12603
Hcrtr1	1.0777	4.27857	1.88096e-05	0.00321785	2.11067
Tmem255a	1.06947	4.68018	2.86628e-06	0.000706949	2.09866
4632434I11Rik	1.06212	4.1108	3.94295e-05	0.00591814	2.088
Plaur	1.05823	4.09986	4.13396e-05	0.00614686	2.08238
Hmox1	1.05771	5.42533	5.78463e-08	3.28691e-05	2.08163
Abca17	1.0518	4.07033	4.69461e-05	0.00672893	2.07311
Dmkn	1.0505	4.15358	3.27311e-05	0.00510541	2.07125
Mum1l1	1.04858	4.07084	4.68432e-05	0.00672893	2.06849
Morc1	1.04856	4.31697	1.58187e-05	0.00281269	2.06847
Amotl1	1.03312	5.02179	5.1191e-07	0.000189407	2.04644
Mustn1	1.01735	4.05047	5.11145e-05	0.00713361	2.02419
Pid1	1.01526	5.49013	4.01638e-08	2.45772e-05	2.02127
Procr	1.01272	3.91111	9.18732e-05	0.0102217	2.01771
Blnk	1.01182	5.19109	2.09064e-07	8.98977e-05	2.01646
Medag	1.00656	5.15625	2.51942e-07	0.000104009	2.00912
Fndc1	1.00427	4.12039	3.78236e-05	0.00573118	2.00593
Liph	1.00304	3.88573	0.000102021	0.0106163	2.00421
Gldn	1.00286	3.93494	8.32169e-05	0.00980727	2.00397
Il1a	0.999316	3.95988	7.49867e-05	0.00917722	1.99905
Ptgs1	0.996026	4.70298	2.56391e-06	0.000668719	1.9945
Pdrg1	0.995835	6.14757	7.86807e-10	8.3454e-07	1.99423
Cyb5r1	0.994943	5.15131	2.5867e-07	0.000104009	1.993
Ccdc155	0.994651	4.22417	2.39821e-05	0.00393356	1.9926
Hn1l	0.989261	4.74575	2.07731e-06	0.00056017	1.98517
Tubb6	0.985578	3.91912	8.88716e-05	0.0101469	1.98011
Aldh1l2	0.978354	4.91662	8.80526e-07	0.000298067	1.97022
Lgals3	0.974034	3.89543	9.80241e-05	0.0105376	1.96433
Mpp7	0.97083	4.17575	2.97e-05	0.00472527	1.95997
Bdkrb2	0.969799	3.86909	0.000109244	0.0110705	1.95857
Pdlim4	0.96971	3.86303	0.00011199	0.0112769	1.95845
Ccl12	0.96705	4.04426	5.2488e-05	0.0072616	1.95484
Pm20d1	0.958993	3.72667	0.000194027	0.0171499	1.94395
Car12	0.958634	3.87741	0.000105572	0.010767	1.94347
Pqlc1	0.956051	4.89978	9.59453e-07	0.000305298	1.93999
Ckap2	0.954272	3.69371	0.000221007	0.0182951	1.9376
Alox5	0.954091	3.77256	0.000161581	0.0151221	1.93736
Dcdc2a	0.948545	4.32397	1.53248e-05	0.00278464	1.92993
Dach2	0.942011	3.68051	0.000232766	0.0187985	1.9212
A730017C20Rik	0.938881	4.50699	6.57523e-06	0.00139483	1.91704
Ubtd1	0.933534	4.06011	4.90492e-05	0.00696761	1.90995
Ier3	0.932018	3.88975	0.000100349	0.0106163	1.90794
Nes	0.930659	4.3664	1.26313e-05	0.00236429	1.90615
Dsc3	0.9269	3.92704	8.59967e-05	0.00998692	1.90119
Myo18b	0.925077	3.9791	6.91777e-05	0.00885128	1.89879
Hspa1a	0.923854	3.56938	0.000357832	0.025263	1.89718
Cd7	0.921758	3.62243	0.000291851	0.0221988	1.89442
Gm16197	0.918247	3.55204	0.000382253	0.0259899	1.88982
Hao1	0.917135	3.90417	9.45488e-05	0.0104463	1.88836
Epha2	0.912354	3.52355	0.000425804	0.0277079	1.88211
Maff	0.908816	3.52505	0.000423396	0.0277079	1.8775
Adcyap1	0.908551	5.37774	7.54279e-08	4.00019e-05	1.87716
Stc2	0.901958	3.50456	0.000457355	0.029223	1.8686
Serpinb8	0.901371	3.96225	7.42471e-05	0.00915714	1.86784
Pgr15l	0.897934	3.98082	6.86788e-05	0.00885128	1.8634
Ifih1	0.895295	5.2146	1.84211e-07	8.61956e-05	1.85999
Pvrl4	0.890364	3.89666	9.75284e-05	0.0105376	1.85364
Zfp185	0.889053	3.43386	0.000595056	0.0340019	1.85196
Diap3	0.887372	3.79397	0.000148259	0.0140405	1.8498
Vgf	0.884111	4.00249	6.26794e-05	0.00824157	1.84563
Plau	0.883309	3.96779	7.2543e-05	0.00901687	1.8446
4930412C18Rik	0.881274	3.48948	0.000483964	0.0300353	1.842
Ano5	0.879895	3.45753	0.000545156	0.0322433	1.84024
Plce1	0.877484	4.13202	3.59585e-05	0.00550096	1.83717
Aqp1	0.87692	3.4095	0.000650828	0.0358181	1.83645
Fam150b	0.870591	3.37691	0.000733051	0.0381139	1.82841
Il1b	0.866832	3.39922	0.000675771	0.0366946	1.82365
Dsc2	0.866549	3.3587	0.000783103	0.039317	1.8233
Aplnr	0.862893	3.41944	0.000627508	0.0350304	1.81868
Dusp5	0.86178	3.34423	0.000825108	0.0397802	1.81728
Acp5	0.861127	3.36773	0.000757906	0.0388977	1.81646
Cited1	0.859792	3.34516	0.000822348	0.0397802	1.81478
Capza1	0.852482	4.18919	2.79953e-05	0.00449905	1.8056
Cd151	0.84816	4.00314	6.25075e-05	0.00824157	1.8002
Tshr	0.84392	3.27884	0.00104236	0.0450703	1.79492
Tead1	0.840174	3.31614	0.000912689	0.0422118	1.79027
Ano2	0.839141	3.38412	0.000714071	0.0376501	1.78898
Ppm1j	0.838897	3.30185	0.000960489	0.04329	1.78868
Tnni3k	0.838436	3.27695	0.00104935	0.0450703	1.78811
Tec	0.837648	3.65665	0.000255538	0.0202269	1.78713
Nxf7	0.834012	3.22111	0.00127695	0.0500401	1.78264
G530011O06Rik	0.833454	3.38808	0.000703836	0.0375773	1.78195
Gpr98	0.827785	3.42771	0.000608693	0.0343415	1.77496
Smpdl3b	0.82768	3.19626	0.00139219	0.0528609	1.77483
Mapk6	0.824212	3.94248	8.06437e-05	0.00958572	1.77057
Nfil3	0.823994	3.46483	0.000530559	0.0317338	1.7703
Igsf9	0.823699	3.22031	0.00128053	0.050057	1.76994
Dnmt3l	0.822971	3.57976	0.000343912	0.024427	1.76905
Tnnc2	0.821993	3.56522	0.000363556	0.0253257	1.76785
Ctla2a	0.821705	3.20466	0.00135221	0.0519653	1.76749
Bcl2l11	0.820609	3.98591	6.72225e-05	0.00876648	1.76615
Palm3	0.815339	3.19501	0.00139825	0.0528609	1.75971
Afmid	0.814982	3.48137	0.000498862	0.0304324	1.75928
Arsj	0.812586	3.3584	0.000783953	0.039317	1.75636
Cav2	0.8115	4.01587	5.92279e-05	0.00791862	1.75503
AA388235	0.811075	3.20025	0.0013731	0.0525143	1.75452
Loxl2	0.810211	3.13431	0.00172259	0.0597089	1.75347
Gtse1	0.810083	3.12839	0.00175764	0.0604087	1.75331
Gpx3	0.809554	3.32916	0.000871089	0.0410041	1.75267
Gdf15	0.806983	3.43043	0.000602615	0.0342381	1.74955
Ccl2	0.806589	3.15306	0.00161571	0.0577661	1.74907
Sorcs3	0.80633	3.85784	0.000114393	0.0114465	1.74876
Cela1	0.804799	3.38815	0.00070367	0.0375773	1.7469
Anxa3	0.804495	4.44192	8.91582e-06	0.00177753	1.74653
Zswim4	0.802579	3.6036	0.000313836	0.0233779	1.74422
Abca13	0.802119	3.20669	0.00134272	0.0518511	1.74366
Fbln2	0.801189	3.80585	0.000141315	0.0136262	1.74254
Gpr115	0.800361	3.14098	0.00168386	0.0590094	1.74154
Esr1	0.799913	3.27461	0.00105808	0.0451316	1.741
Sec16b	0.798157	3.08668	0.00202403	0.0645431	1.73888
1700007K13Rik	0.794279	3.0673	0.00216004	0.06733	1.73421
Cdkn1a	0.793553	3.17315	0.00150795	0.0551529	1.73334
Gucy2e	0.792953	3.06738	0.00215942	0.06733	1.73262
Tpm4	0.789997	4.29367	1.75743e-05	0.0030726	1.72907
Gpnmb	0.788777	3.16404	0.00155598	0.0561351	1.72761
Nptx2	0.788334	3.04966	0.00229097	0.0696088	1.72708
Cox7a1	0.787544	3.05499	0.00225067	0.0689947	1.72613
Shroom3	0.787321	3.34707	0.000816701	0.0397361	1.72587
AK010878	0.786987	3.3027	0.000957601	0.0432825	1.72547
Cd93	0.785943	3.70872	0.000208306	0.0180117	1.72422
P4ha3	0.785559	3.03906	0.00237316	0.070708	1.72376
Jsrp1	0.785399	3.06953	0.00214396	0.067279	1.72357
Ppp1r3b	0.783385	3.05645	0.00223977	0.068906	1.72116
Dusp9	0.78116	3.04261	0.00234533	0.0702715	1.71851
Anxa4	0.778771	3.62282	0.000291411	0.0221988	1.71567
Col4a2	0.777083	3.69971	0.000215848	0.0182667	1.71366
Plat	0.776242	3.53288	0.000411054	0.0271364	1.71266
Acaa1b	0.775817	3.00918	0.00261952	0.0751333	1.71216
Elmod2	0.774332	3.78787	0.000151947	0.0143046	1.7104
Ppp1r15a	0.774106	3.38298	0.000717033	0.0376501	1.71013
Itga7	0.771334	3.80985	0.000139049	0.0135722	1.70685
Ccl11	0.770347	3.59877	0.000319731	0.0235505	1.70568
Dpm3	0.76765	3.36358	0.000769385	0.039317	1.70249
Ltbp2	0.766484	2.96201	0.00305634	0.081315	1.70112
Aox4	0.766444	2.97782	0.00290307	0.0793604	1.70107
Wnt9b	0.76608	3.48182	0.000498013	0.0304324	1.70064
Slc26a10	0.765974	3.0016	0.00268562	0.0758938	1.70052
Agpat9	0.765625	3.09048	0.00199834	0.0644899	1.70011
Sult2b1	0.764271	3.38329	0.000716226	0.0376501	1.69851
Tnfrsf10b	0.764151	2.98865	0.00280213	0.0777156	1.69837
Pnlip	0.763372	2.9947	0.00274711	0.0769482	1.69745
Rps27l	0.763349	3.25018	0.00115332	0.046929	1.69743
B230120H23Rik	0.761607	3.23776	0.00120472	0.0480116	1.69538
Col3a1	0.760968	3.14825	0.00164252	0.0582016	1.69463
Atp2c2	0.760098	2.96094	0.00306697	0.0814616	1.69361
Fat2	0.759772	2.97165	0.00296204	0.0805573	1.69322
Creb3l1	0.758841	3.00339	0.0026699	0.0757969	1.69213
Apol9b	0.756931	2.94923	0.00318571	0.08307	1.68989
Il17rb	0.755161	3.05402	0.00225796	0.0690848	1.68782
Crhbp	0.752725	3.46133	0.000537516	0.0320295	1.68497
Krt1	0.752463	2.90598	0.00366106	0.0901664	1.68467
Osmr	0.751523	3.23765	0.0012052	0.0480116	1.68357
S100a6	0.748812	3.25988	0.00111457	0.0459355	1.68041
Emb	0.748366	3.59222	0.000327873	0.0239287	1.67989
Adamts3	0.747947	3.89087	9.98857e-05	0.0106163	1.6794
Esd	0.7473	3.63507	0.000277901	0.0218882	1.67865
Mid1	0.747091	3.23038	0.00123624	0.049049	1.6784
Emp1	0.74606	2.9406	0.00327581	0.0841973	1.67721
Melk	0.746055	2.88624	0.00389875	0.0913222	1.6772
Fam19a4	0.743347	3.0662	0.00216797	0.067368	1.67406
Tagln2	0.742895	2.96363	0.00304038	0.081315	1.67353
Clca3	0.742409	3.39117	0.000695942	0.0375337	1.67297
3930402G23Rik	0.74148	2.97308	0.00294825	0.0803196	1.67189
Mab21l3	0.738963	2.98946	0.00279469	0.0777156	1.66898
Bach1	0.737304	4.29098	1.77887e-05	0.00307629	1.66706
Atg9b	0.73709	3.12046	0.0018057	0.0613386	1.66681
Col4a1	0.734789	3.48917	0.000484518	0.0300353	1.66415
Lpin1	0.733906	3.56452	0.000364525	0.0253257	1.66314
Ubxn10	0.731279	2.82452	0.00473515	0.101258	1.66011
Nudt5	0.73104	3.66742	0.00024501	0.0195885	1.65984
Azin1	0.730226	4.80927	1.51484e-06	0.000422827	1.6589
Col9a1	0.729233	2.83255	0.00461789	0.0992847	1.65776
Bag3	0.729175	2.84167	0.00448775	0.0978574	1.65769
2810011L19Rik	0.728837	3.07583	0.00209915	0.0665289	1.6573
Pvr	0.727152	3.00444	0.00266069	0.0757969	1.65537
Klhl40	0.72613	3.05719	0.00223426	0.0688897	1.6542
Rasd1	0.722283	2.79688	0.00515992	0.106065	1.64979
Tnfrsf23	0.721273	2.92772	0.00341458	0.0865064	1.64864
Nrp1	0.720506	3.6144	0.000301048	0.0226999	1.64776
Itga5	0.719751	2.86342	0.00419091	0.0947121	1.6469
Clec18a	0.718821	2.84544	0.00443507	0.0974612	1.64584
Plin2	0.716546	3.08893	0.00200877	0.0645431	1.64324
Myo1e	0.716233	3.9119	9.15722e-05	0.0102217	1.64289
Oca2	0.716203	2.87084	0.00409383	0.0938091	1.64285
2610019F03Rik	0.71617	3.73597	0.000186991	0.0169036	1.64282
Arxes1	0.715873	3.46995	0.000520549	0.0313709	1.64248
Gng4	0.715229	3.53961	0.000400726	0.0266759	1.64174
Dnahc6	0.713364	2.79913	0.005124	0.105463	1.63962
Rgs9	0.713217	3.14171	0.00167964	0.0590094	1.63946
Traf3	0.709574	3.4053	0.000660912	0.0360106	1.63532
Morc4	0.708293	2.85552	0.00429659	0.0958701	1.63387
St14	0.707199	2.75215	0.00592062	0.114353	1.63263
Col6a4	0.706959	2.88635	0.0038974	0.0913222	1.63236
Ppef1	0.706669	2.78266	0.00539157	0.108308	1.63203
Ddx58	0.70553	3.83068	0.000127787	0.0126279	1.63074
Nabp1	0.704894	3.48854	0.000485673	0.0300353	1.63002
Abcb1b	0.704707	3.12593	0.00177242	0.0607742	1.62981
Ecm1	0.704222	2.79496	0.00519057	0.106283	1.62927
Rab39	0.704051	2.74665	0.00602071	0.115024	1.62907
B430319G15Rik	0.70301	2.79101	0.00525441	0.107312	1.6279
Rhoc	0.702209	3.56747	0.000360446	0.025263	1.62699
C1qtnf6	0.698281	2.69704	0.00699581	0.125299	1.62257
Ak7	0.694542	2.93472	0.00333848	0.0854796	1.61837
Psca	0.693119	3.2372	0.00120708	0.0480116	1.61677
Grhl3	0.692894	2.7008	0.00691731	0.124215	1.61652
Ccdc121	0.691967	2.77928	0.00544792	0.108835	1.61549
Pik3r6	0.690008	2.68964	0.00715295	0.126803	1.61329
Tnfrsf1a	0.689481	3.1508	0.00162822	0.058083	1.6127
2210013O21Rik	0.689304	3.68545	0.000228301	0.018627	1.61251
Ccnf	0.688741	3.16121	0.00157117	0.0564273	1.61188
Samd11	0.688022	2.65827	0.00785437	0.133617	1.61107
Them6	0.688003	3.81308	0.000137247	0.013479	1.61105
Parp3	0.687809	2.80755	0.004992	0.103595	1.61083
Serpinh1	0.686906	3.04798	0.00230386	0.0696105	1.60983
Tacr2	0.686685	2.74134	0.00611895	0.116172	1.60958
Sprr1a	0.685371	3.24804	0.00116204	0.0471318	1.60812
Capns1	0.684915	4.50247	6.71692e-06	0.00140613	1.60761
Fzd10	0.684772	2.69141	0.00711501	0.126339	1.60745
Tmem252	0.684298	2.64509	0.00816704	0.13606	1.60692
Ccnd2	0.684086	3.47879	0.00050369	0.0304704	1.60668
Npr1	0.683054	2.74058	0.00613302	0.116301	1.60554
Ociad2	0.682246	3.27715	0.0010486	0.0450703	1.60464
A230065H16Rik	0.681638	2.78691	0.0053213	0.107852	1.60396
Plekhs1	0.680842	2.68907	0.00716505	0.126803	1.60307
Gipr	0.680437	2.65198	0.00800224	0.134438	1.60263
Metrnl	0.679638	2.70358	0.00685972	0.12388	1.60174
Anxa2	0.679153	2.72177	0.00649332	0.120546	1.6012
Ddx19b	0.676094	3.88075	0.000104136	0.0106891	1.59781
Akr1c18	0.675726	2.67257	0.00752731	0.129631	1.5974
Trib1	0.674788	2.89344	0.00381042	0.0910812	1.59636
Vwa7	0.674248	2.67686	0.00743167	0.128995	1.59576
Rcan1	0.673773	4.23357	2.30011e-05	0.00385208	1.59524
Hebp2	0.673695	2.68375	0.0072802	0.127555	1.59515
Lox	0.673018	2.60419	0.00920904	0.145932	1.5944
Arid5a	0.672315	3.39376	0.000689399	0.0373073	1.59363
Ano6	0.671537	3.31258	0.000924402	0.042384	1.59277
Pno1	0.670973	3.80239	0.000143308	0.0136883	1.59215
Hmgcll1	0.670231	3.59905	0.000319383	0.0235505	1.59133
Gm5126	0.668145	2.67215	0.00753667	0.129631	1.58903
Nupr1	0.667542	3.06788	0.00215583	0.06733	1.58836
Slc5a3	0.667276	3.14675	0.00165097	0.0583709	1.58807
Pcdh12	0.666521	2.57696	0.00996739	0.152232	1.58724
Adamts1	0.666292	2.84469	0.00444542	0.097554	1.58699
Kcng4	0.66592	2.76051	0.00577113	0.112938	1.58658
Ppp1r13l	0.664766	2.57225	0.0101041	0.152955	1.58531
AA467197	0.664046	2.74924	0.00597334	0.114778	1.58452
Sele	0.663581	3.00253	0.00267743	0.0757969	1.58401
Cthrc1	0.661528	2.8055	0.0050238	0.103803	1.58176
Pbld2	0.660865	2.5527	0.0106891	0.157369	1.58103
Ctnnal1	0.660336	3.36028	0.000778645	0.039317	1.58045
Myo15	0.659623	2.71771	0.00657359	0.121329	1.57967
Samd4	0.659367	3.93181	8.43073e-05	0.00986271	1.57939
Gm6225	0.658923	2.64899	0.00807329	0.134742	1.5789
Krt17	0.658844	3.18241	0.00146053	0.0541153	1.57882
Plekha4	0.658567	2.59504	0.00945787	0.147814	1.57851
Galr1	0.658553	3.07177	0.00212792	0.0670401	1.5785
Efcab6	0.656601	3.27157	0.00106951	0.0452757	1.57636
Sag	0.656211	2.59832	0.00936814	0.147079	1.57594
Slc23a3	0.655981	2.63985	0.00829418	0.137746	1.57569
Nipal2	0.655347	2.77608	0.00550191	0.109419	1.57499
Col27a1	0.654425	2.58643	0.00969747	0.150109	1.57399
Gpr151	0.653916	2.52879	0.0114455	0.162153	1.57343
Tanc1	0.653914	2.98631	0.00282362	0.0778329	1.57343
Slc5a5	0.653857	3.40864	0.000652875	0.0358181	1.57337
Ide	0.653751	3.6031	0.000314448	0.0233779	1.57325
Trib3	0.650693	2.58638	0.00969906	0.150109	1.56992
S100a3	0.650508	2.85934	0.00424523	0.0953978	1.56972
Col6a5	0.650054	2.78957	0.00527779	0.107378	1.56923
Myh7b	0.649106	3.0427	0.00234463	0.0702715	1.5682
1810011O10Rik	0.648742	2.57015	0.0101653	0.153144	1.5678
Kcnu1	0.648161	2.70411	0.00684876	0.123837	1.56717
Chrnb3	0.647969	2.51417	0.0119313	0.164702	1.56696
Nudcd2	0.646953	3.35003	0.000808029	0.0395901	1.56586
Wfs1	0.646748	2.86181	0.0042123	0.0950605	1.56564
Gla	0.646143	3.09897	0.00194194	0.0636427	1.56498
Trnp1	0.645989	3.24513	0.00117397	0.0474058	1.56481
Mdm2	0.645081	3.03213	0.00242831	0.0715452	1.56383
Sh3bgr	0.644929	2.58396	0.00976741	0.150498	1.56366
Crct1	0.644197	3.02958	0.00244895	0.071887	1.56287
Serpine1	0.643954	2.50355	0.0122955	0.16677	1.56261
Vcan	0.643781	3.35235	0.000801297	0.0395901	1.56242
Syne3	0.643186	2.64873	0.00807942	0.134742	1.56177
Tm4sf1	0.643142	3.09864	0.00194408	0.0636427	1.56173
Ccdc109b	0.642258	2.5211	0.0116989	0.163153	1.56077
Fam129b	0.641948	2.90936	0.00362168	0.0896127	1.56044
Btc	0.640749	2.52319	0.0116297	0.163153	1.55914
Tsga13	0.63807	2.80601	0.00501585	0.103803	1.55625
Barx2	0.637953	2.48382	0.0129982	0.17162	1.55612
Smyd4	0.637779	3.00266	0.00267632	0.0757969	1.55593
Rasl12	0.637163	2.53377	0.0112844	0.160873	1.55527
Cd68	0.635864	2.53436	0.0112652	0.160873	1.55387
Fam26e	0.635715	2.93292	0.00335794	0.0854796	1.55371
Col6a3	0.634611	2.46166	0.0138295	0.178585	1.55252
Ghdc	0.634416	2.88932	0.00386071	0.0913222	1.55231
Mylk	0.631836	2.90101	0.00371963	0.0902791	1.54954
Hsbp1l1	0.631608	2.50513	0.0122406	0.166583	1.54929
Il12a	0.630513	2.45687	0.0140153	0.180042	1.54812
Tsku	0.629967	2.44121	0.014638	0.185275	1.54753
Mfap3l	0.62988	3.29212	0.000994339	0.0446036	1.54744
Ucma	0.629299	2.48979	0.0127818	0.170316	1.54681
Ret	0.629167	2.43063	0.0150727	0.187789	1.54667
Igfbp7	0.628599	3.63092	0.000282408	0.0219176	1.54606
Txnrd1	0.6285	3.26086	0.00111074	0.0459355	1.54596
Hsd17b10	0.628047	2.87468	0.0040444	0.0932556	1.54547
Zdhhc20	0.627948	3.54123	0.000398268	0.0266392	1.54537
Adamts14	0.62769	2.46346	0.0137604	0.178208	1.54509
Gpr68	0.627294	3.00902	0.00262093	0.0751333	1.54467
Dgkg	0.625944	3.11164	0.00186048	0.0620678	1.54322
Prss56	0.625717	2.7227	0.00647504	0.120381	1.54298
Entpd3	0.625531	2.62323	0.00871009	0.140788	1.54278
Htra3	0.624962	2.41459	0.0157531	0.192154	1.54217
Retn	0.623866	2.78336	0.0053799	0.108308	1.541
Cdc34	0.62136	3.53436	0.000408761	0.0270974	1.53832
Tuft1	0.621113	2.40017	0.0163875	0.195587	1.53806
Qsox1	0.619793	3.48777	0.000487059	0.0300353	1.53665
Klhl21	0.619197	2.8081	0.00498354	0.103595	1.53602
Serinc2	0.618782	2.5484	0.0108219	0.158215	1.53558
Galnt7	0.617617	3.75239	0.000175156	0.016202	1.53434
Chrna1	0.616817	2.40736	0.0160685	0.194558	1.53349
Dhcr7	0.615975	3.20507	0.0013503	0.0519653	1.53259
Tmem40	0.615519	2.38806	0.0169377	0.198877	1.53211
Hectd2	0.61508	3.2127	0.00131492	0.0511422	1.53164
Tpm1	0.614373	3.04613	0.00231808	0.0698497	1.53089
Gkn1	0.614112	2.9077	0.00364098	0.0898107	1.53062
Wipf3	0.612363	2.71618	0.00660395	0.121605	1.52876
Myl1	0.611886	2.45427	0.0141171	0.18055	1.52826
Crcp	0.611486	3.66414	0.000248174	0.0197422	1.52783
Sertad1	0.611197	2.50878	0.0121149	0.165391	1.52753
Pafah1b3	0.611047	2.62089	0.00877001	0.141195	1.52737
Gal	0.610619	2.86025	0.00423301	0.0953634	1.52691
Gm12295	0.609616	2.74723	0.00601002	0.115024	1.52585
Gsr	0.609526	3.37313	0.00074319	0.0382658	1.52576
Adamts5	0.609368	2.46448	0.0137212	0.178208	1.52559
Orai2	0.60916	3.50059	0.000464231	0.029426	1.52537
Ikbip	0.608923	2.96252	0.00305128	0.081315	1.52512
Acvr1c	0.607841	2.79311	0.00522033	0.106755	1.52398
Prrx1	0.607762	2.61886	0.00882231	0.141352	1.52389
Fam162a	0.607176	3.20893	0.00133231	0.0515744	1.52327
Slc1a4	0.605212	3.73096	0.000190749	0.0171231	1.5212
Iglon5	0.605143	2.6503	0.00804201	0.134541	1.52113
Hagh	0.604883	3.27205	0.00106769	0.0452757	1.52086
Stac	0.604505	2.52831	0.0114613	0.162232	1.52046
Ptp4a2	0.604486	3.62622	0.000287605	0.0221053	1.52044
Stc1	0.604157	2.33313	0.0196415	0.21507	1.52009
Srxn1	0.604132	2.70536	0.00682308	0.123639	1.52006
Vat1	0.603716	3.26525	0.00109368	0.0457907	1.51963
Pcgf3	0.60367	3.56316	0.00036642	0.0253467	1.51958
Ifitm3	0.603456	3.17535	0.00149658	0.0548632	1.51935
Tgfb2	0.602554	3.0385	0.00237762	0.070708	1.5184
Adamts9	0.602218	2.32751	0.019938	0.217121	1.51805
Dnahc10	0.601989	2.36883	0.0178444	0.20414	1.51781
Pdlim7	0.601971	3.60604	0.000310901	0.0233322	1.51779
Lrig1	0.601547	2.96396	0.00303704	0.081315	1.51734
Gm5124	0.601043	3.31686	0.000910351	0.0422118	1.51681
Brwd3	0.600776	3.28329	0.00102604	0.0449979	1.51653
Spry1	0.600219	2.6227	0.00872348	0.140788	1.51595
P2rx5	0.600067	2.31904	0.0203928	0.219514	1.51579
Crem	0.600057	2.91857	0.0035164	0.0878271	1.51578
Taf7	0.599613	2.81856	0.00482395	0.102102	1.51531
C78339	0.598454	3.70668	0.000209997	0.0180597	1.51409
Akr1b8	0.597463	2.36313	0.0181213	0.205203	1.51305
Layn	0.597228	2.61893	0.00882051	0.141352	1.51281
Tgfb3	0.59658	3.30565	0.000947551	0.0429502	1.51213
Vnn1	0.595114	2.60367	0.00922319	0.146011	1.51059
Ifi204	0.59509	2.53688	0.0111845	0.160311	1.51057
Pam	0.595056	3.35913	0.000781887	0.039317	1.51053
Ddx3y	0.594352	3.44884	0.000563006	0.0326913	1.50979
Itga2b	0.59421	2.30374	0.0212374	0.222587	1.50965
Sowahc	0.593665	3.03849	0.00237767	0.070708	1.50908
Lgals8	0.593495	3.2475	0.00116422	0.0471318	1.5089
Cdc42bpg	0.592105	2.43986	0.0146931	0.185452	1.50744
Itga11	0.590743	2.28142	0.0225236	0.226804	1.50602
Mylk3	0.590584	2.33388	0.0196021	0.214786	1.50586
Vamp4	0.589851	3.16944	0.00152732	0.0557332	1.50509
Lims1	0.589367	3.52301	0.000426677	0.0277079	1.50459
Nt5e	0.588799	2.4719	0.0134398	0.175844	1.50399
Slc10a7	0.587733	2.53203	0.0113404	0.161239	1.50288
Rps6ka6	0.587712	2.45496	0.01409	0.180492	1.50286
Hspb7	0.585973	2.30972	0.0209036	0.22157	1.50105
S100a11	0.585426	2.4171	0.0156448	0.191321	1.50048
Ankrd50	0.585275	3.26247	0.00110444	0.0459355	1.50032
Hist1h2be	0.583261	2.68304	0.00729571	0.127555	1.49823
Slc4a11	0.583022	2.32035	0.0203219	0.219355	1.49798
Tnrc6a	0.582964	3.03628	0.00239513	0.0709618	1.49792
Scn7a	0.582883	2.54791	0.0108371	0.158215	1.49784
Eif4ebp1	0.582192	2.38517	0.0170714	0.199857	1.49712
Cd9	0.582172	2.87884	0.00399135	0.0927043	1.4971
Aim1l	0.58213	2.24948	0.0244819	0.234502	1.49706
Tll1	0.581704	2.29452	0.0217607	0.22394	1.49662
Rwdd4a	0.581691	3.11453	0.00184237	0.0618399	1.4966
Gpx8	0.581314	2.44216	0.0145995	0.184935	1.49621
Agbl2	0.580943	2.27742	0.0227614	0.227758	1.49583
Rdh10	0.580887	2.47029	0.0135005	0.176349	1.49577
Myc	0.580858	2.32876	0.0198716	0.216695	1.49574
Mmp15	0.580144	2.56967	0.0101795	0.153144	1.495
Mfsd7b	0.579781	2.86548	0.00416382	0.0943681	1.49462
Hist1h2bc	0.579449	3.49347	0.000476792	0.0300342	1.49428
Tmem212	0.579043	2.77827	0.00546491	0.108835	1.49386
Hbegf	0.578383	2.47353	0.0133785	0.175475	1.49317
2810004N23Rik	0.577855	3.13354	0.00172713	0.0597363	1.49263
Rgs13	0.577606	2.34289	0.0191349	0.211414	1.49237
Lif	0.577592	2.42114	0.0154719	0.190031	1.49236
Gm10432	0.576926	2.29602	0.021675	0.223632	1.49167
Ptgr1	0.574893	2.22256	0.0262458	0.241929	1.48957
Colq	0.574613	2.21992	0.0264239	0.242169	1.48928
Slc29a4	0.574396	2.24812	0.0245685	0.234989	1.48905
Tns1	0.573977	2.63916	0.00831117	0.13782	1.48862
Rxfp2	0.572887	2.23019	0.0257349	0.239414	1.4875
Wnt2	0.572267	2.22702	0.0259459	0.240559	1.48686
Ankrd55	0.572043	2.26403	0.023572	0.229902	1.48663
Gadl1	0.571868	2.20976	0.0271216	0.243347	1.48645
Chac1	0.571513	2.65411	0.0079519	0.13429	1.48608
Zfp36	0.569928	2.22373	0.0261666	0.24162	1.48445
Amica1	0.569242	2.19835	0.0279241	0.245945	1.48374
Emd	0.569154	2.52246	0.0116537	0.163153	1.48365
Zfand2a	0.568825	3.69985	0.000215725	0.0182667	1.48332
Coq3	0.568647	3.01255	0.00259062	0.0747039	1.48313
Cstb	0.567227	2.61352	0.00896136	0.142882	1.48167
Acad11	0.566772	3.0987	0.00194371	0.0636427	1.48121
Pcdh8	0.566687	2.30111	0.0213856	0.223462	1.48112
Emilin2	0.565331	2.43808	0.0147657	0.186003	1.47973
Drd4	0.564954	2.37888	0.0173654	0.201731	1.47934
Pigp	0.56487	3.26054	0.00111201	0.0459355	1.47925
Matn4	0.564803	2.50455	0.0122607	0.166583	1.47919
Usp18	0.564751	2.54798	0.0108348	0.158215	1.47913
Piwil2	0.564528	2.20104	0.0277329	0.244856	1.4789
Angptl2	0.564038	2.2931	0.0218422	0.224344	1.4784
Pfkfb3	0.563313	2.72313	0.00646671	0.120381	1.47766
Naa25	0.562288	3.7464	0.000179388	0.0164974	1.47661
Slfn5	0.561988	3.11359	0.00184828	0.0619076	1.4763
Hspa13	0.561231	3.45648	0.000547277	0.0322488	1.47553
Ltbp1	0.561152	2.40594	0.0161307	0.194881	1.47545
Aspg	0.560263	2.49439	0.0126173	0.168832	1.47454
Hcrtr2	0.559466	2.26515	0.0235033	0.229409	1.47372
Ostf1	0.558294	2.89453	0.00379731	0.0910812	1.47253
Ehhadh	0.557593	2.47203	0.0134349	0.175844	1.47181
Airn	0.557341	2.19007	0.0285189	0.248723	1.47155
Tgfb1i1	0.557318	2.26536	0.0234906	0.229409	1.47153
Odc1	0.556955	2.55524	0.0106115	0.15698	1.47116
Pde6b	0.556784	2.198	0.0279489	0.245945	1.47099
Fbn2	0.556019	2.33193	0.0197046	0.215316	1.47021
S100a16	0.555511	3.08294	0.00204968	0.0652209	1.46969
Yipf6	0.555368	3.28876	0.0010063	0.0448465	1.46954
Scara5	0.555202	2.20727	0.0272952	0.24392	1.46937
Taf4b	0.553706	2.48589	0.0129228	0.171236	1.46785
Rfk	0.553622	3.34894	0.00081121	0.0395901	1.46777
Homer3	0.553204	2.23185	0.0256247	0.239395	1.46734
Tmem232	0.552697	2.24144	0.0249974	0.236996	1.46683
Palld	0.551044	2.13047	0.033133	0.271102	1.46515
Spats1	0.551025	2.19719	0.0280071	0.245945	1.46513
Elovl4	0.549912	3.52088	0.000430115	0.0278176	1.464
Sfrp4	0.549608	2.13574	0.0327004	0.268609	1.46369
Lrrc10b	0.54943	2.13004	0.0331684	0.271102	1.46351
Cd200r1	0.548987	2.12091	0.0339292	0.271921	1.46306
Slc19a2	0.548424	2.69281	0.00708526	0.125951	1.46249
Snai3	0.548118	2.44336	0.0145514	0.184472	1.46218
Slc5a11	0.547741	2.2374	0.02526	0.237625	1.4618
Car13	0.547216	2.11319	0.0345847	0.274101	1.46126
Kdr	0.547119	3.10669	0.00189193	0.0627096	1.46117
Eif2s2	0.546756	3.47998	0.000501445	0.0304503	1.4608
Anxa5	0.546266	2.86434	0.00417879	0.0945726	1.4603
Evpl	0.545362	2.23297	0.0255509	0.239224	1.45939
Gstm7	0.545355	2.54111	0.0110501	0.159808	1.45938
AI607873	0.544291	2.12396	0.0336735	0.27178	1.4583
Tnxb	0.543386	2.1742	0.0296902	0.255395	1.45739
Hmgcl	0.543281	2.84094	0.00449809	0.0978996	1.45728
Tmem229b	0.543226	3.35061	0.000806329	0.0395901	1.45723
Fam161a	0.542222	2.12932	0.0332274	0.271102	1.45621
Dpys	0.542122	2.3495	0.0187987	0.208715	1.45611
Nkap	0.541814	2.99698	0.0027267	0.0765159	1.4558
Casp7	0.539995	2.24147	0.024996	0.236996	1.45397
Gp1ba	0.539785	2.12211	0.0338282	0.271921	1.45376
Itpkc	0.538917	2.33755	0.0194107	0.213277	1.45288
Dffa	0.538397	2.57308	0.0100797	0.152955	1.45236
Stk33	0.537909	2.09311	0.0363398	0.281572	1.45187
A530050N04Rik	0.537667	2.39929	0.0164269	0.195587	1.45162
Tusc5	0.537356	2.16406	0.0304597	0.259291	1.45131
Spint1	0.537316	2.25734	0.023987	0.231458	1.45127
Pde3a	0.537119	2.09286	0.0363616	0.281572	1.45107
B430306N03Rik	0.536906	2.12873	0.033277	0.271367	1.45086
Tuba8	0.536423	2.35885	0.0183315	0.206774	1.45037
Dysf	0.535806	2.14195	0.0321975	0.266803	1.44975
Gpr84	0.535616	2.08293	0.0372577	0.284924	1.44956
Rab9b	0.535298	3.07005	0.00214026	0.067279	1.44924
Ptprh	0.533997	2.12579	0.0335208	0.27178	1.44794
Penk	0.533949	2.45466	0.0141019	0.1805	1.44789
Mrps6	0.533406	2.37918	0.017351	0.201731	1.44734
Col28a1	0.533403	2.06372	0.0390444	0.292879	1.44734
F2rl2	0.532796	2.06109	0.0392942	0.29331	1.44673
Lrrc15	0.532556	2.59663	0.00941421	0.147421	1.44649
Met	0.532374	2.11584	0.0343587	0.273324	1.44631
Sv2c	0.531396	2.1366	0.0326303	0.268609	1.44533
Tsc22d2	0.53127	2.65171	0.00800856	0.134438	1.4452
1700019N19Rik	0.531163	2.2761	0.0228402	0.22807	1.44509
Ctxn3	0.530901	2.09278	0.036369	0.281572	1.44483
Blvrb	0.53032	2.28245	0.0224628	0.226766	1.44425
Sgca	0.530189	2.33951	0.0193089	0.212305	1.44412
Tmem251	0.529856	2.5177	0.0118124	0.16425	1.44379
2610203C20Rik	0.528397	2.51402	0.0119363	0.164702	1.44233
Dtx2	0.528199	2.30283	0.0212885	0.222829	1.44213
Otub2	0.527588	2.67258	0.00752715	0.129631	1.44152
Sbno2	0.527276	2.45387	0.0141326	0.180602	1.44121
Aard	0.527161	2.03577	0.0417735	0.302649	1.44109
Frrs1	0.527106	2.03554	0.0417964	0.302677	1.44104
Neu2	0.527028	2.23236	0.0255915	0.239224	1.44096
Mei1	0.526618	2.37426	0.0175843	0.202729	1.44055
Asb4	0.526347	2.16473	0.030408	0.259128	1.44028
Acad12	0.52633	2.12154	0.0338766	0.271921	1.44026
Blmh	0.526285	3.16709	0.00153971	0.0558013	1.44022
Sh2d1b1	0.52603	2.27913	0.0226591	0.227186	1.43996
Sap30l	0.525819	2.94737	0.00320485	0.0833155	1.43975
Rtp4	0.525573	2.52523	0.0115622	0.163153	1.43951
Ednrb	0.524674	2.68323	0.00729139	0.127555	1.43861
Slc16a5	0.523323	2.03882	0.0414684	0.302358	1.43726
Fbn1	0.523153	2.81135	0.00493337	0.10309	1.43709
Itgav	0.522221	2.87985	0.00397866	0.0925972	1.43616
Coch	0.521968	2.90242	0.00370287	0.0902791	1.43591
Tmem117	0.521866	2.21877	0.026502	0.242169	1.43581
Ddah1	0.521854	3.32915	0.000871111	0.0410041	1.4358
Lrrc23	0.521463	2.05181	0.0401882	0.298081	1.43541
Col5a2	0.519988	2.15285	0.0313303	0.263878	1.43394
Zfhx3	0.519923	2.11801	0.0341739	0.272535	1.43388
B230216N24Rik	0.519884	2.35199	0.0186733	0.208484	1.43384
Matn3	0.519534	2.46139	0.0138401	0.178585	1.43349
Nmnat3	0.519486	2.113	0.0346007	0.274101	1.43344
Epha1	0.519136	2.00762	0.0446838	0.31167	1.4331
Phex	0.51793	2.09319	0.0363319	0.281572	1.4319
Mx1	0.517589	2.02091	0.043289	0.307881	1.43156
Tll2	0.517393	1.99815	0.0457006	0.314337	1.43137
Ifit1	0.517044	2.36863	0.0178539	0.20414	1.43102
Arhgap18	0.516293	2.29875	0.0215189	0.223538	1.43028
Tpk1	0.51572	2.26976	0.0232221	0.228734	1.42971
Cacng5	0.515419	2.064	0.039018	0.292879	1.42941
Lhfpl1	0.515418	2.52744	0.0114898	0.162492	1.42941
Mycbpap	0.514797	1.99097	0.0464839	0.316313	1.42879
Tet3	0.514458	2.31883	0.0204042	0.219514	1.42846
Cbln1	0.514399	2.00802	0.0446415	0.311511	1.4284
Inhba	0.513715	2.21386	0.0268381	0.242748	1.42772
Sytl5	0.513173	2.18944	0.0285648	0.248723	1.42719
7530420F21Rik	0.51244	2.0385	0.0414999	0.302358	1.42646
Meox1	0.511198	2.0916	0.0364741	0.281928	1.42523
Ky	0.511183	2.03387	0.0419651	0.303105	1.42522
Depdc7	0.511178	1.99175	0.0463985	0.316146	1.42521
Mc4r	0.511072	1.97569	0.0481897	0.320124	1.42511
Ccl4	0.510975	2.24163	0.0249855	0.236996	1.42501
Xaf1	0.509932	2.4938	0.0126384	0.168972	1.42398
Tuba1c	0.509827	2.00209	0.0452748	0.313684	1.42388
Rnf207	0.509574	1.97621	0.0481312	0.320049	1.42363
Cgref1	0.509325	2.23822	0.0252064	0.237625	1.42338
Kansl2	0.508394	2.95667	0.00310977	0.0820505	1.42247
Loxhd1	0.50834	2.12811	0.0333278	0.271503	1.42241
Lrrn4	0.508071	2.00843	0.0445977	0.311479	1.42215
AI854517	0.507936	2.81779	0.00483549	0.102102	1.42201
Errfi1	0.507917	2.02955	0.0424026	0.30419	1.422
Adamts12	0.507609	1.96102	0.0498771	0.325378	1.42169
Erich2	0.507452	2.26039	0.0237972	0.230501	1.42154
E2f6	0.50731	2.82709	0.00469728	0.100584	1.4214
Utp20	0.507275	2.54618	0.010891	0.158301	1.42136
Ipmk	0.506747	3.12021	0.00180723	0.0613386	1.42084
Dnahc2	0.506107	1.9745	0.0483246	0.320753	1.42021
Cited2	0.50567	2.12733	0.0333923	0.271553	1.41978
Slc18a2	0.50561	2.14817	0.0316999	0.264999	1.41972
Prkar2a	0.504934	2.7906	0.00526105	0.107312	1.41906
Psma1	0.504794	3.26552	0.00109265	0.0457907	1.41892
Tgfbr2	0.504584	3.16454	0.00155328	0.0561351	1.41871
Ehd3	0.504472	2.89267	0.00381984	0.0911149	1.4186
Card10	0.504066	1.99478	0.0460674	0.314428	1.4182
Sh3bgrl2	0.504023	2.89032	0.00384849	0.0913222	1.41816
Trp53	0.503898	2.5475	0.0108498	0.158215	1.41804
Notch4	0.503792	2.11486	0.0344419	0.273575	1.41794
Angpt2	0.503705	1.97643	0.0481066	0.320049	1.41785
AA414768	0.503191	2.20342	0.0275653	0.24392	1.41735
Sgk1	0.503095	2.36458	0.0180503	0.20469	1.41725
Tmed5	0.503019	2.68808	0.00718642	0.126854	1.41718
Pabpc4	0.502504	2.85533	0.00429918	0.0958701	1.41667
Bcl6b	0.502438	1.97874	0.0478454	0.319304	1.41661
Gcnt2	0.502221	3.19378	0.00140425	0.0528609	1.41639
Rhoq	0.501913	2.70646	0.0068004	0.123369	1.41609
Atf4	0.501858	3.22731	0.00124962	0.0493241	1.41604
Inpp4b	0.501624	2.38866	0.0169098	0.198844	1.41581
Slc16a1	0.501329	2.95245	0.00315261	0.0827649	1.41552
Mthfd1l	0.501122	2.94879	0.00319018	0.08307	1.41531
Tes	0.500897	1.96723	0.0491566	0.323576	1.41509
Ubap1	0.500699	3.43504	0.000592467	0.0340019	1.4149
Prlr	0.500211	2.02929	0.0424287	0.30419	1.41442
Shc4	0.499913	2.21813	0.0265458	0.242169	1.41413
Nid1	0.499745	2.24398	0.0248337	0.236165	1.41396
Siglec1	0.49972	2.02913	0.0424451	0.30419	1.41394
Tmem120a	0.499408	2.43721	0.0148012	0.186089	1.41363
Nudt22	0.499316	2.08683	0.0369036	0.283778	1.41354
Ypel5	0.498294	3.12006	0.00180816	0.0613386	1.41254
Pbk	0.498198	1.98471	0.0471767	0.318313	1.41245
Gskip	0.498151	3.0968	0.00195623	0.063778	1.4124
Cops2	0.498118	3.4412	0.000579138	0.0335058	1.41237
Ccdc153	0.497972	2.30347	0.0212523	0.222596	1.41223
Lonrf3	0.497949	2.49453	0.0126123	0.168832	1.4122
Lipg	0.497723	2.27414	0.0229574	0.228667	1.41198
Rdh13	0.497515	2.72446	0.00644066	0.120381	1.41178
Gtf2e2	0.497457	2.58184	0.00982746	0.150776	1.41172
Dnahc8	0.496993	1.97103	0.0487209	0.322262	1.41127
9230110C19Rik	0.496945	2.29821	0.02155	0.223538	1.41122
Mocos	0.496681	2.02121	0.0432584	0.3078	1.41096
4930572O13Rik	0.496555	2.36818	0.0178761	0.20414	1.41084
Ppp1r36	0.496216	2.08203	0.0373394	0.285199	1.41051
Tnpo1	0.496175	2.85465	0.00430843	0.0958701	1.41047
Cul5	0.496039	3.37471	0.000738938	0.0381705	1.41034
Arhgef15	0.495846	2.28607	0.0222499	0.225635	1.41015
Cars	0.494961	2.93373	0.00334912	0.0854796	1.40928
C130083M11Rik	0.494482	2.07063	0.0383932	0.289908	1.40881
Nucb2	0.494205	2.28691	0.0222011	0.225635	1.40854
Spryd4	0.494055	2.14379	0.0320499	0.266691	1.4084
Lrp2	0.493772	2.12076	0.0339417	0.271921	1.40812
Slc25a22	0.493543	3.69245	0.000222104	0.0182951	1.4079
Slc33a1	0.492755	3.19379	0.00140417	0.0528609	1.40713
4930511M06Rik	0.492693	2.21827	0.0265365	0.242169	1.40707
Rsl1d1	0.492429	3.1053	0.00190089	0.0628756	1.40681
Sox7	0.491714	2.01785	0.0436072	0.308489	1.40611
Ndufaf4	0.491538	2.55507	0.0106167	0.15698	1.40594
Lypla1	0.491358	2.98872	0.00280148	0.0777156	1.40577
Rtp2	0.490884	2.56872	0.0102075	NA	1.40531
Tmem29	0.490488	2.57096	0.0101417	0.153144	1.40492
Mapkapk2	0.489946	3.19037	0.00142092	0.0531924	1.40439
Col5a1	0.489733	2.04769	0.0405903	0.299138	1.40418
Crabp2	0.489578	2.10074	0.0356639	0.27828	1.40403
Otud6b	0.489258	3.19354	0.00140542	0.0528609	1.40372
Tcf23	0.489102	2.12971	0.0331953	0.271102	1.40357
Slc38a2	0.488938	2.51062	0.012052	0.165015	1.40341
Zfp36l1	0.488921	2.09913	0.0358054	0.27911	1.40339
9230114K14Rik	0.48872	1.98063	0.0476326	0.318745	1.4032
Pcdh15	0.487655	2.30899	0.0209441	0.221703	1.40216
Agpat5	0.487493	2.63493	0.00841541	0.138487	1.40201
Cyb5r3	0.487316	2.67345	0.0075075	0.129631	1.40183
Mblac2	0.486986	2.62422	0.00868469	0.140788	1.40151
Msh6	0.486032	2.66464	0.00770705	0.131566	1.40059
Slc7a1	0.485552	2.76066	0.00576846	0.112938	1.40012
Gfpt2	0.485452	1.99901	0.0456073	0.314337	1.40002
Sh2d4a	0.485179	2.00527	0.044934	0.312853	1.39976
Irf7	0.484592	2.0499	0.040374	0.2987	1.39919
Rhov	0.483983	2.19093	0.028457	0.248374	1.3986
S100a10	0.48394	2.11177	0.0347059	0.274303	1.39856
Aen	0.483523	2.43592	0.0148539	0.18623	1.39815
Krt16	0.481392	2.58219	0.00981759	0.15077	1.39609
Oit3	0.481046	2.32289	0.020185	0.218798	1.39576
Maml3	0.481006	2.15042	0.031522	0.264448	1.39572
Map6d1	0.480953	2.51309	0.0119678	0.164702	1.39567
Sdad1	0.480929	2.9197	0.00350366	0.0877847	1.39564
Vkorc1	0.480298	2.23578	0.0253659	0.238199	1.39503
Ube2f	0.480182	2.87534	0.00403593	0.0931954	1.39492
Rab39b	0.479974	2.98308	0.00285362	0.0784128	1.39472
Cast	0.479351	2.25257	0.024286	0.233328	1.39412
Ankfy1	0.47929	3.25396	0.0011381	0.0464287	1.39406
4921536K21Rik	0.479256	2.02943	0.0424145	0.30419	1.39402
Mx2	0.479064	1.96595	0.049304	0.323608	1.39384
Mthfd2l	0.478896	2.04849	0.0405124	0.299138	1.39368
Pmvk	0.47874	2.72702	0.00639099	0.119624	1.39353
Il1rn	0.477051	1.97615	0.0481379	0.320049	1.3919
Srpr	0.475535	2.82008	0.00480121	0.101962	1.39043
Apaf1	0.475033	2.25754	0.0239743	0.231458	1.38995
Ero1l	0.474469	3.09787	0.00194918	0.0636786	1.38941
4933421O10Rik	0.473879	2.29536	0.0217126	0.223705	1.38884
Ptx3	0.473873	2.06457	0.0389638	0.292688	1.38883
Atp7a	0.473386	2.65643	0.00789719	0.133806	1.38836
Ppp1r1b	0.473375	2.12774	0.033359	0.271553	1.38835
Gabre	0.473195	2.50415	0.0122745	NA	1.38818
B930018H19Rik	0.472462	2.23912	0.0251484	0.237367	1.38748
Zbtb1	0.472369	1.99915	0.0455919	0.314337	1.38739
Sh2d5	0.472289	2.53092	0.0113765	0.161463	1.38731
Necab2	0.472266	2.02495	0.0428725	0.306012	1.38729
Scd4	0.471531	1.96685	0.0492001	0.323608	1.38658
B630019K06Rik	0.471391	2.34588	0.0189822	0.209872	1.38645
Taf13	0.470762	2.65378	0.00795951	0.13429	1.38584
Lgals9	0.470512	2.04968	0.0403959	0.2987	1.3856
Casz1	0.470306	2.26798	0.0233305	0.229128	1.3854
Coro1c	0.470238	2.99696	0.00272687	0.0765159	1.38534
Tecta	0.469532	2.05149	0.0402189	0.298081	1.38466
Golm1	0.469347	2.78112	0.00541718	0.108661	1.38448
Il11	0.469182	2.14968	0.0315806	0.264585	1.38432
Hibch	0.468979	2.52105	0.0117007	0.163153	1.38413
Hint1	0.468949	3.27069	0.00107284	0.0452757	1.3841
Ankrd46	0.468748	3.17978	0.00147388	0.0543196	1.38391
Mafk	0.468481	2.01214	0.0442053	0.310159	1.38365
Bok	0.468331	2.51745	0.0118206	0.16425	1.38351
Sap30bp	0.467942	2.82142	0.00478115	0.101832	1.38313
Dspp	0.467658	1.96099	0.0498804	0.325378	1.38286
Lipa	0.467255	2.86655	0.00414978	0.094184	1.38248
Slc7a14	0.466846	2.54423	0.0109518	0.158836	1.38208
Tstd3	0.465826	2.3117	0.0207943	0.220973	1.38111
Kif5b	0.465361	2.71107	0.00670663	0.122365	1.38066
Psmd6	0.463487	3.01299	0.00258685	0.0747039	1.37887
Aldh1b1	0.463245	2.17955	0.0292908	0.252995	1.37864
BC005537	0.46313	2.88829	0.00387345	0.0913222	1.37853
Cngb1	0.462356	1.98623	0.0470079	0.317848	1.37779
Vdr	0.4622	2.13566	0.0327075	0.268609	1.37764
Hadha	0.461747	2.56884	0.0102041	0.153302	1.37721
Arl6ip5	0.461371	2.93329	0.00335394	0.0854796	1.37685
Mrps23	0.461126	2.46381	0.0137467	0.178208	1.37662
Vamp1	0.460872	2.21668	0.0266453	0.242521	1.37637
Slc35g2	0.460624	2.40465	0.016188	0.194976	1.37614
Slk	0.460324	3.13088	0.00174283	0.0601485	1.37585
Ggh	0.459879	2.24834	0.0245547	0.234989	1.37543
Peo1	0.459655	2.42842	0.0151646	0.188198	1.37521
1700007G11Rik	0.459502	2.18917	0.0285847	0.248723	1.37507
Edem3	0.458842	3.3415	0.000833269	0.0397923	1.37444
Hk2	0.458521	2.32097	0.0202887	0.219355	1.37413
Usp47	0.458325	2.83529	0.00457835	0.0989695	1.37395
Ccdc147	0.458242	1.98273	0.0473975	0.31839	1.37387
Mtm1	0.458186	2.21184	0.0269779	0.243347	1.37381
Bdp1	0.457771	2.85157	0.00435038	0.0963991	1.37342
Txnl1	0.457619	2.76061	0.00576929	0.112938	1.37327
Bag2	0.457399	2.21248	0.0269332	0.243332	1.37306
Gfer	0.457393	2.13077	0.033108	0.271102	1.37306
Nudt11	0.457185	2.5472	0.0108592	0.158215	1.37286
Jazf1	0.457022	2.65215	0.00799803	0.134438	1.37271
Vim	0.456984	2.11234	0.0346573	0.274101	1.37267
Trim38	0.456375	2.2804	0.0225842	0.227127	1.37209
Osm	0.456204	1.99885	0.0456243	0.314337	1.37193
Fkbp5	0.454698	2.1413	0.0322496	0.266927	1.3705
Sike1	0.454432	2.51404	0.0119356	0.164702	1.37024
Lmna	0.454183	2.45673	0.0140209	0.180042	1.37001
Heatr2	0.454074	2.09127	0.0365036	0.281928	1.3699
Senp5	0.453037	2.82176	0.00477609	0.101832	1.36892
Anks4b	0.452071	1.96219	0.0497406	0.324999	1.368
Fam129a	0.451918	2.08262	0.0372855	0.284924	1.36786
Twistnb	0.451615	2.36747	0.01791	0.20414	1.36757
Serpina3n	0.450726	2.52465	0.0115815	0.163153	1.36673
Slc7a4	0.450637	2.42195	0.0154376	0.189956	1.36664
Clmp	0.450231	2.62229	0.00873402	0.140788	1.36626
Galc	0.449999	2.40429	0.016204	0.195007	1.36604
Anxa11	0.449761	2.36655	0.0179547	0.204394	1.36581
Polr2a	0.44947	3.19478	0.00139937	0.0528609	1.36554
Rcc1	0.448379	2.07577	0.0379149	0.288487	1.36451
4732456N10Rik	0.44812	2.24709	0.024634	0.23525	1.36426
Ptrf	0.447577	2.37968	0.0173279	0.201673	1.36375
9230009I02Rik	0.447137	2.4478	0.0143732	0.182942	1.36333
Kbtbd8	0.446959	2.33418	0.0195864	0.214762	1.36316
Adamtsl1	0.446522	2.00014	0.0454855	0.314175	1.36275
Syt12	0.445933	2.46077	0.013864	0.178749	1.3622
Lmod3	0.445887	2.29142	0.021939	0.224723	1.36215
Iffo2	0.444799	2.08775	0.03682	0.283279	1.36112
Gss	0.444774	2.02589	0.0427761	0.305873	1.3611
Tbl2	0.444618	2.62679	0.00861937	0.14014	1.36095
Rit1	0.444451	2.73446	0.00624831	0.117952	1.3608
Uhrf1bp1l	0.443843	2.95058	0.00317177	0.082998	1.36022
Gltp	0.443697	2.29715	0.0216101	0.223632	1.36009
Eri1	0.443582	2.39897	0.0164412	0.195587	1.35998
Sdf2l1	0.443549	2.27637	0.0228241	0.22807	1.35995
Snx4	0.442959	2.56952	0.0101839	0.153144	1.35939
Sema3a	0.442557	2.28644	0.0222287	0.225635	1.35901
C1galt1	0.442355	2.42577	0.0152761	0.188837	1.35882
Ubash3b	0.441556	2.52439	0.0115899	0.163153	1.35807
Timm23	0.441169	2.74274	0.00609282	0.115953	1.3577
Slc15a1	0.440837	2.05139	0.0402294	0.298081	1.35739
Irs2	0.440254	2.04783	0.0405769	0.299138	1.35684
1700037H04Rik	0.4402	2.1958	0.028106	0.246068	1.35679
Ggact	0.440199	2.34757	0.0188965	0.209421	1.35679
Stx17	0.439531	2.53567	0.0112234	0.160579	1.35616
Grem2	0.438806	2.60009	0.00931996	0.146812	1.35548
Spty2d1	0.438805	2.30715	0.0210466	0.221902	1.35548
Lypd6b	0.438719	2.26611	0.0234445	0.229398	1.3554
Nup50	0.438261	2.51264	0.0119833	0.164702	1.35497
Glyat	0.437697	2.40026	0.0163834	0.195587	1.35444
Bace1	0.437567	3.00023	0.0026978	0.0761027	1.35432
Col16a1	0.437337	2.26205	0.0236941	0.230142	1.3541
Nasp	0.437309	2.35913	0.0183178	0.206774	1.35408
Micall1	0.437149	2.49526	0.0125864	0.168702	1.35393
Slc5a1	0.436641	2.32145	0.0202623	0.219302	1.35345
Pfdn4	0.435125	2.16558	0.0303433	0.258802	1.35203
Casp3	0.434532	1.97356	0.0484313	0.321193	1.35147
Rgs4	0.434499	2.23933	0.0251342	0.237367	1.35144
Csnk1a1	0.434251	2.67671	0.00743486	0.128995	1.35121
2810025M15Rik	0.434068	2.28071	0.0225653	0.227081	1.35104
Tbc1d10a	0.433673	2.2239	0.0261551	0.24162	1.35067
Mcfd2	0.433671	2.92397	0.00345597	0.0870007	1.35067
Hspa5	0.433169	3.12011	0.00180786	0.0613386	1.3502
Chchd1	0.433047	2.3293	0.0198434	0.216536	1.35008
Tmem43	0.432871	2.29516	0.0217237	0.223705	1.34992
Trp53i11	0.432595	2.04961	0.0404024	0.2987	1.34966
Smoc2	0.432276	2.26689	0.023397	0.229398	1.34936
Acadvl	0.43166	2.32799	0.0199126	0.216993	1.34878
Max	0.431473	2.75175	0.00592774	0.114353	1.34861
Psma7	0.431469	2.88647	0.00389588	0.0913222	1.34861
Ldha	0.431392	2.55259	0.0106924	0.157369	1.34853
Snx7	0.431347	2.28176	0.0225037	0.226804	1.34849
Psmc6	0.43101	2.93637	0.00332074	0.0852146	1.34818
Psmc2	0.43099	2.8776	0.00400707	0.0929019	1.34816
Morf4l2	0.430167	3.16173	0.00156835	0.0564273	1.34739
Mtap	0.429561	2.15419	0.0312255	0.263413	1.34682
Pcsk1	0.429065	1.98131	0.0475565	0.318745	1.34636
Dstn	0.428005	2.30631	0.0210931	0.222098	1.34537
Wdhd1	0.427773	2.06391	0.0390264	0.292879	1.34516
4922501L14Rik	0.427555	2.10801	0.0350303	0.276038	1.34495
Myh9	0.427462	2.28544	0.022287	0.225851	1.34487
Gpsm2	0.427049	2.27973	0.0226234	0.227184	1.34448
Cinp	0.426607	2.48845	0.0128302	0.170633	1.34407
Blcap	0.42647	2.64427	0.00818676	0.136246	1.34394
Psmd14	0.426234	2.66882	0.00761186	0.130783	1.34372
Ptpla	0.425561	2.00864	0.0445754	0.31146	1.3431
Ercc8	0.425038	2.23242	0.0255871	0.239224	1.34261
Cav1	0.424336	2.23484	0.0254278	0.238458	1.34195
Ahr	0.423032	2.35072	0.018737	0.208546	1.34074
3110002H16Rik	0.422831	2.29072	0.0219794	0.224723	1.34056
Zc3h12c	0.422742	2.23135	0.0256582	0.239414	1.34047
Hsd17b7	0.422433	2.35596	0.0184749	0.207728	1.34019
1810055G02Rik	0.422414	2.28762	0.0221597	0.225635	1.34017
Rnf128	0.422364	2.30392	0.021227	0.222587	1.34012
Mrpl1	0.422061	2.278	0.0227266	0.227695	1.33984
Asnsd1	0.421641	2.43391	0.0149368	0.186909	1.33945
Sulf1	0.420824	2.14234	0.0321658	0.266803	1.33869
Dip2c	0.419891	2.73436	0.00625022	0.117952	1.33783
Kctd9	0.419711	1.96728	0.0491508	0.323576	1.33766
Wdfy1	0.419619	2.91276	0.00358248	0.0889193	1.33757
Btbd3	0.419367	2.37069	0.0177551	0.204106	1.33734
Clock	0.419363	2.50115	0.0123792	0.167477	1.33734
Blzf1	0.419171	2.39336	0.0166946	0.197345	1.33716
Plcxd1	0.419105	1.99656	0.045873	0.314337	1.3371
4930539E08Rik	0.418682	2.21113	0.0270268	0.243347	1.33671
Sec61a2	0.418309	2.29816	0.021553	0.223538	1.33636
Mir22hg	0.418288	2.03371	0.0419806	0.303105	1.33634
Mob2	0.418106	2.47619	0.0132794	0.174577	1.33617
Tpd52	0.417714	2.65127	0.00801891	0.134438	1.33581
Ets2	0.417219	2.42643	0.0152482	0.188793	1.33535
Avl9	0.416577	2.7671	0.0056557	0.111755	1.33476
2610002J02Rik	0.416374	2.18433	0.028938	0.250219	1.33457
Nop14	0.416083	2.32049	0.0203146	0.219355	1.3343
Slc4a7	0.416016	2.2512	0.0243726	0.233736	1.33424
Lamp2	0.415777	3.0284	0.00245852	0.072035	1.33402
Prss23	0.415467	2.11941	0.0340561	0.272436	1.33373
Mbnl1	0.414118	2.71208	0.00668624	0.122274	1.33248
Fam69a	0.414077	2.31385	0.0206758	0.22053	1.33245
1600029D21Rik	0.41401	2.22069	0.026372	NA	1.33238
4932435O22Rik	0.413816	1.97923	0.0477906	0.319072	1.3322
Triap1	0.4138	2.08293	0.0372579	0.284924	1.33219
Umps	0.413712	2.15435	0.031213	0.263413	1.33211
Fbl	0.4136	2.1104	0.0348243	0.275102	1.33201
Mob4	0.413529	2.8429	0.00447051	0.0978348	1.33194
Abhd5	0.413183	2.14844	0.0316792	0.264992	1.33162
Vldlr	0.413143	2.90125	0.00371683	0.0902791	1.33158
Glp1r	0.412916	2.19584	0.0281035	0.246068	1.33137
Zranb3	0.412524	2.06176	0.0392307	0.29331	1.33101
Lamtor3	0.412296	2.12476	0.0336068	0.27178	1.3308
Hiatl1	0.411768	2.63728	0.00835727	0.138203	1.33032
Surf4	0.411684	2.94594	0.0032198	0.0834316	1.33024
Rai14	0.410141	2.26675	0.0234053	0.229398	1.32882
Syncrip	0.410044	2.61597	0.0088974	0.142269	1.32873
Xpo1	0.409752	2.43332	0.0149612	0.186986	1.32846
Nfyc	0.409238	2.49126	0.0127292	0.169758	1.32798
Med10	0.408883	2.22501	0.0260807	0.241387	1.32766
Lrrfip1	0.406649	2.3743	0.0175821	0.202729	1.3256
Med20	0.406339	2.19681	0.0280337	0.245945	1.32532
Atp6v1b2	0.406281	3.09255	0.00198445	0.0642918	1.32527
Cyb5d2	0.406249	2.00392	0.0450781	0.313185	1.32524
1700123O20Rik	0.405493	2.02611	0.0427533	0.305847	1.32454
Mir1938	0.405203	2.00448	0.0450183	0.312906	1.32428
Ppp1r17	0.405003	2.16894	0.0300871	0.257496	1.32409
Bzw1	0.404883	2.92925	0.00339776	0.0862176	1.32398
Ppp2r1b	0.404771	2.11856	0.0341273	0.272436	1.32388
Arhgef16	0.404319	2.01797	0.043594	0.308489	1.32346
Hipk3	0.404033	2.12946	0.0332161	0.271102	1.3232
Yars	0.404013	2.8999	0.00373279	0.0902791	1.32318
Glrx5	0.40363	2.20996	0.0271078	0.243347	1.32283
Tceanc2	0.402362	2.12701	0.0334193	0.271553	1.32167
Gpn3	0.401054	2.00965	0.0444684	0.310986	1.32047
Msn	0.400954	2.1887	0.0286186	0.248809	1.32038
Polh	0.400444	1.99741	0.0457809	0.314337	1.31991
Vwa1	0.40044	2.33609	0.0194867	0.213964	1.31991
Fth1	0.400425	2.47058	0.0134896	0.176349	1.3199
Cct8	0.400323	2.94506	0.00322897	0.0835331	1.3198
Plekha1	0.400199	2.62844	0.00857772	0.139859	1.31969
Flnc	0.399868	2.25148	0.0243553	0.233736	1.31939
Igsf3	0.399462	1.97832	0.0478924	0.319484	1.31902
Phtf2	0.399378	2.12054	0.0339602	0.271921	1.31894
Ndufa4	0.399309	2.87679	0.00401738	0.0929019	1.31888
Atg2b	0.398241	2.4557	0.014061	0.180411	1.3179
Cgnl1	0.397613	2.42508	0.0153051	0.18891	1.31733
Spg20	0.39754	2.0647	0.0389514	0.292688	1.31726
Hmgn3	0.397516	2.1909	0.0284592	0.248374	1.31724
Slc7a5	0.396193	2.3683	0.01787	0.20414	1.31603
Tmem126b	0.396079	2.12978	0.0331896	0.271102	1.31593
Gem	0.395674	2.05325	0.0400483	0.298003	1.31556
Il6st	0.395545	2.59175	0.00954898	0.148705	1.31544
Hrh1	0.395416	2.18839	0.0286414	0.248872	1.31532
Klhl2	0.395189	2.41552	0.0157127	0.191893	1.31512
Scyl2	0.394231	2.43899	0.0147286	0.185683	1.31424
Dhrs1	0.394111	2.30413	0.0212153	0.222587	1.31413
Cep19	0.394086	2.55926	0.0104897	0.155827	1.31411
Psma5	0.392465	2.66378	0.00772684	0.131762	1.31263
Eif2b1	0.392215	2.29616	0.0216668	0.223632	1.31241
Fam89b	0.391808	2.05699	0.0396873	0.29575	1.31204
Ccne1	0.390838	1.97743	0.0479927	0.319884	1.31115
Psma2	0.390689	2.58469	0.00974656	0.150479	1.31102
Lhfpl3	0.39013	2.15334	0.0312916	0.263692	1.31051
Acadsb	0.389662	2.13658	0.0326323	0.268609	1.31009
Narf	0.388166	2.45026	0.0142753	0.182133	1.30873
Mtmr4	0.387343	2.54864	0.0108144	0.158215	1.30798
Larp4	0.387166	2.51283	0.0119769	0.164702	1.30782
Sh3d19	0.386906	1.99586	0.045949	0.314337	1.30759
Parp1	0.386718	2.24671	0.0246586	0.235344	1.30742
Eea1	0.386063	2.15263	0.0313479	0.263886	1.30682
Ndel1	0.385753	2.70407	0.00684956	0.123837	1.30654
Snx16	0.385329	2.35466	0.0185395	0.208182	1.30616
Leo1	0.384894	2.21886	0.0264964	0.242169	1.30576
Fosl1	0.384393	2.02233	0.0431419	0.307264	1.30531
Fundc1	0.384127	2.13868	0.0324618	0.268051	1.30507
Cd63	0.383687	1.99336	0.0462222	0.315215	1.30467
Gucd1	0.38368	1.99299	0.0462622	0.315352	1.30467
Nup62	0.383636	2.22034	0.0263956	0.242169	1.30463
Rassf5	0.383571	2.01551	0.0438514	0.30933	1.30457
Suclg1	0.383365	2.55458	0.0106315	0.15698	1.30438
Fundc2	0.383318	2.1192	0.0340735	0.272436	1.30434
Psmd11	0.383238	2.27593	0.02285	0.22807	1.30427
Nars2	0.382979	2.10187	0.0355643	0.278048	1.30403
Tagap1	0.382849	2.15022	0.031538	0.264448	1.30391
Slc6a15	0.382318	2.3419	0.019186	0.211538	1.30343
Pgap1	0.382116	2.20431	0.0275025	0.24392	1.30325
Fam216b	0.381736	2.16456	0.0304214	NA	1.30291
Dlat	0.381523	2.38907	0.0168911	0.19877	1.30272
Ppil4	0.380718	2.57032	0.0101605	0.153144	1.30199
Psmb4	0.380228	2.6584	0.00785116	0.133617	1.30155
Cyb561	0.380032	2.39117	0.0167948	0.19793	1.30137
Slain2	0.379862	2.29051	0.021992	0.224723	1.30122
Fam126b	0.379617	2.04197	0.0411547	0.300941	1.301
Atxn7l3b	0.379146	2.72261	0.00647683	0.120381	1.30057
Bet1	0.37902	1.97186	0.0486251	0.321808	1.30046
Epm2a	0.378917	2.05289	0.0400834	0.298003	1.30036
Mif	0.378744	2.43005	0.0150968	0.187795	1.30021
Lrp8	0.37859	2.04783	0.040577	0.299138	1.30007
Mrpl42	0.37853	2.35058	0.0187443	0.208546	1.30002
Usmg5	0.378268	2.57996	0.00988114	0.151308	1.29978
Golga4	0.378081	2.36018	0.018266	0.206694	1.29961
Trf	0.377729	2.02969	0.0423877	0.30419	1.2993
Gadd45g	0.377403	2.00142	0.0453472	0.313828	1.299
Etf1	0.377284	2.74652	0.0060232	0.115024	1.29889
Eif2s1	0.375942	2.23911	0.025149	0.237367	1.29769
Rad23b	0.374254	2.78541	0.00534598	0.107972	1.29617
Kctd4	0.373682	2.20474	0.0274722	0.24392	1.29566
Arhgap27	0.373035	2.02248	0.0431269	0.307264	1.29507
Tmem184c	0.373029	2.51133	0.0120278	0.164825	1.29507
Stt3a	0.372974	2.40592	0.0161319	0.194881	1.29502
Timmdc1	0.372543	2.21126	0.0270176	0.243347	1.29463
Twsg1	0.372269	2.39801	0.0164846	0.195587	1.29439
Fstl1	0.37216	2.06705	0.0387291	0.291752	1.29429
Fam98a	0.371957	2.35331	0.018607	0.208455	1.29411
Surf6	0.371948	2.18325	0.0290174	0.25077	1.2941
Ppip5k1	0.37191	2.20658	0.0273432	0.24392	1.29406
Cttnbp2nl	0.371714	2.27201	0.0230861	0.228705	1.29389
1600012H06Rik	0.371323	2.00805	0.0446376	0.311511	1.29354
Ttc13	0.371306	2.23312	0.0255411	0.239224	1.29352
Snrpc	0.370482	1.96228	0.0497304	0.324999	1.29278
Wwp1	0.370413	2.18623	0.028799	0.249696	1.29272
Impdh2	0.370146	2.35256	0.0186446	0.208458	1.29248
Ube2j1	0.36988	2.59163	0.00955228	0.148705	1.29224
Me1	0.36969	2.39932	0.0164255	0.195587	1.29208
Rap1b	0.369556	2.60233	0.00925918	0.146435	1.29196
Vcl	0.369358	1.96498	0.0494168	0.324075	1.29178
A930017M01Rik	0.369284	2.01522	0.0438817	0.30933	1.29171
Pnrc1	0.368702	2.14226	0.0321725	0.266803	1.29119
Eif6	0.368321	1.99038	0.0465489	0.316313	1.29085
Jagn1	0.368076	2.0834	0.0372143	0.284924	1.29063
Irf9	0.366729	2.14324	0.0320936	0.266726	1.28943
Diap1	0.365882	2.15648	0.0310461	0.262596	1.28867
Mest	0.365312	2.22608	0.0260088	0.240862	1.28816
Prmt5	0.365266	2.18905	0.028593	0.248723	1.28812
Scpep1	0.365005	2.06604	0.0388251	0.292337	1.28789
Srp14	0.364872	2.36472	0.0180438	0.20469	1.28777
Pik3r3	0.364793	2.22002	0.0264175	0.242169	1.2877
Degs1	0.364769	2.48538	0.0129415	0.171297	1.28768
Inpp5f	0.364231	2.09716	0.0359792	0.279916	1.2872
Fgd4	0.363662	2.20596	0.027387	0.24392	1.28669
Mfsd1	0.363301	2.19887	0.0278873	0.24588	1.28637
Gspt2	0.363292	2.12222	0.0338193	0.271921	1.28636
Grsf1	0.362365	2.34114	0.019225	0.211821	1.28553
Cycs	0.362001	2.36948	0.0178132	0.20414	1.28521
Lrpprc	0.361984	2.5626	0.0103891	0.154627	1.28519
Tpst1	0.361745	2.15011	0.0315465	0.264448	1.28498
Mid2	0.361638	2.14631	0.0318479	0.265288	1.28488
Ptgs2	0.360275	1.96062	0.0499236	0.325526	1.28367
1500012F01Rik	0.359603	2.01262	0.0441544	0.310159	1.28307
Dok5	0.358647	2.02835	0.0425249	0.304625	1.28222
Klhl8	0.358306	2.29621	0.0216639	0.223632	1.28192
4933426M11Rik	0.357795	2.1435	0.0320729	0.266726	1.28147
4833424O15Rik	0.357448	2.25131	0.0243661	0.233736	1.28116
Eprs	0.357378	2.65093	0.008027	0.134438	1.2811
Fam220a	0.357006	2.13551	0.0327194	0.268609	1.28076
Fyttd1	0.356411	2.44695	0.0144071	0.18308	1.28024
Fndc3a	0.355668	2.19726	0.028002	0.245945	1.27958
Rchy1	0.355184	2.02198	0.0431784	0.307368	1.27915
Tmem65	0.354673	2.22072	0.0263699	0.242169	1.2787
Ccdc92	0.353688	1.96113	0.0498641	0.325378	1.27782
Pgrmc2	0.353663	2.21745	0.0265925	0.242318	1.2778
Ccdc47	0.353529	2.33237	0.0196813	0.215209	1.27768
Hbs1l	0.353456	2.08904	0.036704	0.282789	1.27762
Me2	0.353452	2.01353	0.0440586	0.310159	1.27761
Ptgr2	0.353355	2.29708	0.0216142	0.223632	1.27753
Ubac1	0.352417	2.20496	0.0274567	0.24392	1.2767
Nudt3	0.352075	2.6303	0.008531	0.139495	1.2764
Zfand5	0.351207	2.41255	0.0158412	0.192392	1.27563
Coa5	0.351022	2.45952	0.0139122	0.179225	1.27546
Pptc7	0.350065	1.98322	0.0473424	0.31839	1.27462
Ap4b1	0.349919	2.00197	0.045288	0.313684	1.27449
Abce1	0.349887	2.58775	0.00966055	0.149804	1.27446
Raly	0.34966	2.43766	0.0147826	0.186069	1.27426
Fam19a2	0.348992	1.99115	0.0464646	0.316313	1.27367
1700052N19Rik	0.348951	1.96613	0.0492841	0.323608	1.27363
Exoc5	0.348834	2.38404	0.0171238	0.200029	1.27353
Maoa	0.348483	2.27752	0.022755	0.227758	1.27322
Ext2	0.347873	2.16658	0.0302668	0.258617	1.27268
Rnf19a	0.347054	2.03326	0.0420258	0.303105	1.27196
Olr1	0.346771	2.07059	0.0383968	NA	1.27171
Arfgef2	0.346744	2.14726	0.0317724	0.264999	1.27169
Rheb	0.346393	2.03639	0.0417113	0.302649	1.27138
Mrpl35	0.346181	1.99431	0.046118	0.314638	1.27119
Insig2	0.344889	2.14868	0.0316595	0.264967	1.27005
D10Wsu102e	0.344759	1.96269	0.0496824	0.324885	1.26994
Gdpd1	0.34462	2.20532	0.027432	0.24392	1.26982
Ndufa11	0.344582	2.29673	0.0216342	0.223632	1.26978
Srp9	0.344351	2.20341	0.0275655	0.24392	1.26958
Etnk1	0.343844	2.07353	0.0381234	0.289081	1.26913
Scoc	0.343806	2.4295	0.0151197	0.187934	1.2691
Pithd1	0.34376	2.31667	0.020522	0.219791	1.26906
Cfl2	0.342972	2.36333	0.0181117	0.205203	1.26837
Hsph1	0.34296	2.06286	0.0391262	0.293078	1.26836
Mrpl30	0.342606	2.19588	0.0281008	0.246068	1.26805
Enpp4	0.342324	2.03275	0.042078	0.303105	1.2678
Camk2d	0.342271	2.16214	0.0306077	0.259994	1.26775
Ppm1m	0.341899	2.0011	0.0453818	0.313828	1.26742
Psmc1	0.341823	2.49925	0.0124456	0.167902	1.26736
Rlim	0.341494	2.39174	0.0167689	0.197771	1.26707
Scarna13	0.341471	2.00474	0.0449911	0.312853	1.26705
Cebpg	0.341432	2.27251	0.0230556	0.228705	1.26701
Ufd1l	0.341043	2.31694	0.020507	0.219791	1.26667
Hnrnpf	0.341015	2.05934	0.0394616	0.294205	1.26665
Tmem41b	0.340974	2.13228	0.0329839	0.270502	1.26661
Nrsn1	0.340513	2.04449	0.0409053	0.29991	1.26621
Sema6d	0.339863	2.29367	0.0218095	0.224298	1.26564
Btbd9	0.33974	2.15101	0.0314757	0.264444	1.26553
Cox6c	0.339098	2.31864	0.0204143	0.219514	1.26497
Ugcg	0.338607	2.28605	0.0222515	0.225635	1.26453
Usp39	0.337861	2.03274	0.0420793	0.303105	1.26388
Ppid	0.337376	2.31404	0.0206656	0.22053	1.26346
Necap1	0.33721	2.53389	0.0112804	0.160873	1.26331
Tmem130	0.336911	2.10111	0.0356311	0.27816	1.26305
Minos1	0.336879	2.07455	0.0380286	0.288937	1.26302
Sik3	0.336102	2.22105	0.0263475	0.242169	1.26234
Tmcc3	0.335944	1.99034	0.0465531	0.316313	1.2622
Fermt2	0.335827	2.03342	0.0420103	0.303105	1.2621
Pip4k2b	0.335527	2.07956	0.0375656	0.286281	1.26184
Ccdc25	0.3355	2.15796	0.030931	0.261901	1.26181
Tsc22d1	0.335063	2.2246	0.0261081	0.2415	1.26143
Csnk1g3	0.335009	2.21687	0.0266317	0.242521	1.26138
Hs6st2	0.334897	2.26986	0.0232158	0.228734	1.26129
Atp13a3	0.334605	2.02664	0.0426988	0.305595	1.26103
Tmem18	0.333759	2.0473	0.0406283	0.299138	1.26029
Nemf	0.333632	2.27374	0.0229819	0.228669	1.26018
Trmt6	0.333461	2.06982	0.0384692	0.290206	1.26003
G3bp2	0.333154	2.36579	0.0179915	0.20446	1.25976
Ppp2r5c	0.333099	2.35843	0.0183526	0.206792	1.25972
0610010F05Rik	0.33053	2.21388	0.0268371	0.242748	1.25747
Rapgef4	0.329797	2.253	0.0242589	0.233208	1.25684
Ipo8	0.329673	2.04698	0.0406599	0.299138	1.25673
Pfdn1	0.329518	2.09765	0.0359364	0.27972	1.25659
Abca5	0.329457	2.11547	0.0343901	0.273436	1.25654
Mrpl9	0.329442	1.97969	0.0477379	0.318854	1.25653
Pdhx	0.329411	1.99663	0.0458654	0.314337	1.2565
2010107E04Rik	0.329325	2.04211	0.041141	0.300941	1.25643
Psmd5	0.329079	1.99653	0.0458764	0.314337	1.25621
Adar	0.329031	2.41284	0.0158286	0.192392	1.25617
Bicd1	0.328189	2.10886	0.0349565	0.275872	1.25544
Mrpl20	0.327252	2.02555	0.0428106	0.305903	1.25462
Agpat6	0.327214	2.30778	0.0210115	0.221902	1.25459
Phospho2	0.327032	2.01667	0.0437299	0.308807	1.25443
Psmd12	0.326773	2.27478	0.022919	0.228615	1.2542
Ptges3	0.325941	2.41545	0.0157157	0.191893	1.25348
Ghitm	0.325888	2.0854	0.0370333	0.284088	1.25344
Sar1a	0.325874	2.39817	0.0164774	0.195587	1.25342
Chp1	0.325333	2.1012	0.0356233	0.27816	1.25295
Fh1	0.325299	1.99849	0.0456632	0.314337	1.25292
Zdhhc6	0.32435	2.06098	0.0393047	0.29331	1.2521
Ccdc32	0.323911	2.10437	0.0353458	0.277294	1.25172
Ddx3x	0.323256	2.40157	0.0163249	0.195587	1.25115
Vdac3	0.323057	2.27003	0.0232058	0.228734	1.25098
Pias2	0.322119	2.10204	0.0355495	0.278048	1.25017
Rbbp5	0.320993	2.09415	0.0362462	0.281443	1.24919
Hprt	0.320706	2.29968	0.0214666	0.223538	1.24894
Rrm2b	0.320607	1.98813	0.0467978	0.316966	1.24886
Bbs9	0.319337	2.01362	0.0440497	0.310159	1.24776
Cox7a2	0.318343	2.16709	0.0302282	0.258565	1.2469
Bex2	0.318244	2.37849	0.0173836	0.201731	1.24681
Asns	0.318167	2.25945	0.0238554	0.230723	1.24675
Clic4	0.316132	2.13554	0.0327169	0.268609	1.24499
Snx10	0.316125	2.29885	0.0215137	0.223538	1.24498
Cox5b	0.316123	2.2815	0.022519	0.226804	1.24498
Slc22a23	0.315219	2.2095	0.0271398	0.243347	1.2442
Uqcrfs1	0.314819	2.11442	0.0344794	0.273736	1.24386
Msantd4	0.31386	2.22202	0.0262823	0.242126	1.24303
Adipor1	0.313348	2.05031	0.0403339	0.298609	1.24259
Slc39a9	0.312364	2.05555	0.0398258	0.296642	1.24174
Mark3	0.312341	2.11691	0.0342671	0.273018	1.24172
Gtf3c4	0.312341	2.19734	0.0279959	0.245945	1.24172
Rab3c	0.311976	2.21308	0.0268919	0.243096	1.24141
2810407C02Rik	0.311136	2.16227	0.0305977	0.259994	1.24068
Map4k4	0.310486	2.27147	0.0231185	0.228734	1.24013
Rrn3	0.309502	2.08659	0.0369252	0.283807	1.23928
Cebpz	0.308468	1.97531	0.0482329	0.320277	1.23839
Psmc4	0.30825	1.98963	0.0466322	0.316383	1.2382
Taf9	0.308207	2.05196	0.0401732	0.298081	1.23817
Hsd17b12	0.307734	2.07509	0.037978	0.288783	1.23776
Psmd8	0.307723	2.23063	0.0257057	0.239414	1.23775
Leprotl1	0.307571	1.99686	0.0458401	0.314337	1.23762
Tor1aip2	0.306378	2.1409	0.032282	0.266927	1.2366
Tomm70a	0.306288	2.21528	0.026741	0.242748	1.23652
Sc5d	0.306236	2.00283	0.0451956	0.313508	1.23648
Atp5g3	0.304303	2.23474	0.0254345	0.238458	1.23482
Psma3	0.304011	2.02231	0.0431444	0.307264	1.23457
Bscl2	0.302127	1.96028	0.0499634	0.325653	1.23296
Atp5e	0.301923	2.0119	0.0442308	0.310159	1.23279
Psmd1	0.301795	2.06125	0.0392793	0.29331	1.23268
Adora1	0.301633	2.07496	0.0379902	0.288783	1.23254
Ascc3	0.301423	2.13849	0.0324773	0.268051	1.23236
Sar1b	0.300075	1.96818	0.0490468	0.323254	1.23121
Specc1l	0.298148	1.98082	0.0476114	0.318745	1.22957
Tnks2	0.297271	2.10373	0.0354018	0.277551	1.22882
Zfp655	0.297068	1.99014	0.0465757	0.316313	1.22864
Mef2a	0.296674	2.16905	0.0300785	0.257496	1.22831
Wscd1	0.296571	1.99549	0.0459891	0.314428	1.22822
Usp24	0.29598	1.97305	0.0484895	0.321445	1.22772
Atp6ap2	0.295015	2.2064	0.0273557	0.24392	1.2269
Cmpk1	0.294806	2.10759	0.0350667	0.276038	1.22672
Bpnt1	0.293985	1.97812	0.0479146	0.319498	1.22602
Strap	0.293569	2.14402	0.0320315	0.266678	1.22567
Pomp	0.293205	2.05301	0.0400721	0.298003	1.22536
Atp6v1a	0.292423	2.26631	0.0234326	0.229398	1.2247
Ptpn4	0.28935	1.97073	0.0487545	0.322262	1.22209
P4hb	0.287919	2.03848	0.0415019	0.302358	1.22088
Tspyl5	0.285421	2.01849	0.0435399	0.308489	1.21877
Pgam1	0.285253	1.9666	0.0492288	0.323608	1.21862
Wapal	0.28196	1.9883	0.0467781	0.316966	1.21585
Polr2b	0.278331	2.04192	0.0411595	0.300941	1.21279
Txnl4a	0.278029	2.01827	0.0435632	0.308489	1.21254
Btrc	0.275898	2.02976	0.0423809	0.30419	1.21075
Rnmt	0.271908	1.9708	0.0487462	0.322262	1.2074
Dync1li1	0.270212	1.96428	0.0494974	0.324075	1.20599
Csde1	0.266801	2.01111	0.0443135	0.310311	1.20314
