# Supplementary material for: Deficiency of autism risk factor ASH1L in prefrontal cortex induces epigenetic aberrations and seizures
Source: Nat Commun. 2021 Nov 15;12:6589. doi: 10.1038/s41467-021-26972-8 (PMC8593046; doi:10.1038/s41467-021-26972-8)
Supplement: Supplementary file 6 — Supplementary Data 3 [file 41467_2021_26972_MOESM6_ESM.xlsx]

## Sheet: T3-Overlapping 
Sup. Data 3 Overlapping of downregulated genes by ASH1L knockdown in PFC with ASD/Epilepsy/ID risk factors
Overlap with ASD risk factors (SFARI)			Overlap with ASD risk factors (Satterstrom, 2020)			Overlap with epilepsy risk factors (Ran et al., 2015)			Overlap with ID risk factors (Kochinke et al., 2016)
Upregulated genes (45)	Downregulated genes (130)		Upregulated genes (1)	Downregulated genes (21)		Upregulated genes (31)	Downregulated genes (69)		Upregulated genes (36)	Downregulated genes (77)
Abca13	Actn4		Srpr	Adnp		Arfgef2	Abcb9		Abhd5	Acox1
Brwd3	Adcy3			Arid1b		Arhgef15	Abcc8		Acvr1c	Adk
Btrc	Adcy5			Bcl11a		Atp6ap2	Add3		Ap4b1	Adnp
Casz1	Adk			Coro1a		C1qtnf6	Agpat3		Arfgef2	Ahi1
Cgnl1	Adnp			Dscam		Ccnd1	Akap6		Ascc3	Alg9
Chrnb3	Ahi1			Foxp1		Col6a3	Aldh7a1		Atp6ap2	Arhgef9
Col28a1	Ar			Foxp2		Col6a5	Ap3s2		Atp7a	Arid1b
Csde1	Arhgap32			Grin2b		Coq3	Arhgef9		Bbs9	Asxl1
Ddx3x	Arhgef9			Kcnq3		Cstb	Arrdc1		Brwd3	Atp1a2
Dhcr7	Arid1b			Lrrc4c		Cttnbp2nl	Arsa		Bscl2	Auts2
Dip2c	Ash1l			Map1a		Ddx58	Ash1l		Col18a1	B4galnt1
Exoc5	Atp10a			Med13l		Dip2c	Asxl1		Col4a1	Bbs1
Fbn1	Atp1a1			Ncoa1		Epm2a	Atp1a2		Col4a2	Cask
Leo1	Atp1a3			Ppp1r9b		Fam19a2	Camk2g		Cyb5r3	Cdkl5
Lrp2	Atp2b2			Pten		Flnc	Camk4		Dhcr7	D2hgdh
Maoa	Auts2			Scn2a1		Gpr98	Cask		Elovl4	Dcx
Met	Bcl11a			Shank2		Hbs1l	Cdkl5		Ercc8	Depdc5
Myh9	Cacna2d1			Shank3		Hipk3	Cds2		Gss	Dip2b
Mylk	Camk2a			Slc6a1		Hsd17b10	Celsr1		Hsd17b10	Erlin2
Myo1e	Camk4			Tbr1		Mrps23	Chrna4		Lamp2	Fgfr3
Nudcd2	Cask			Zmynd8		Necap1	Chrnb2		Lrp2	Foxp1
P2rx5	Cdh11					Palld	Clcn2		Lrpprc	Fras1
Pcdh15	Cdkl5					Pcdh12	Cntn5		Maoa	Fry
Plaur	Chd3					Ppp1r3b	Dcx		Mid1	Galt
Ppp1r1b	Cic					Slc25a22	Depdc5		Mid2	Gldc
Ppp2r1b	Cnksr2					Sytl5	Dhdds		Ndufa11	Gnao1
Psmd12	Cnr1					Tex15	Dnm1		Parp1	Gria3
Ptgs2	Cntn5					Tnks2	Gabra1		Pdhx	Grin2a
Rab39b	Cntnap3					Tnni3k	Gabrb1		Rab39b	Grin2b
Rapgef4	CORO1A					Xpo1	Gabrd		Rit1	Ikbkg
Rassf5	Cttnbp2					Zfhx3	Gabrg2		Sc5d	Il1rapl1
Rheb	Dagla						Gnao1		Slc25a22	Iqsec2
Rlim	Depdc5						Grin2a		Slc33a1	Kat6b
Samd11	Dhx30						Grin2b		Stt3a	Kptn
Serpine1	Dlg1						Hcn1		Tgfbr2	Mbtps2
Slc29a4	Dlgap1						Iqsec1		Vldlr	Mecp2
Slc7a5	Dlgap3						Iqsec2			Med13l
Sorcs3	Dmwd						Itpr1			Mef2c
Syncrip	Dock4						Kcnd2			Megf8
Tecta	Dscam						Kcnh5			Nalcn
Tet3	Elavl2						Kcnq3			Nde1
Vdr	Fezf2						Klhl11			Ndst1
Vwa7	FGF14						Lgi1			Ndufs4
Wwp1	Foxp1						Lphn2			Nlgn3
Xpo1	Foxp2						Mapt			Nr2f1
	Gabbr2						Mecp2			Pacs1
	Galnt13						Mef2c			Pak3
	Grik3						Myom3			Pax6
	Grin2a						Nr2f1			Pcdh19
	Grin2b						Ntsr2			Pex6
	Hcn1						Pak6			Phgdh
	Hecw2						Paqr8			Pomgnt1
	Hivep2						Pcdh19			Porcn
	Il1rapl1						Plxna1			Prkcg
	Iqsec2						Ppp1r3c			Prodh
	Itpr1						Prickle1			Prrt2
	Itsn1						Prrt2			Prss12
	kat6b						Pten			Pten
	Kcnc1						Ptk2b			Rabl6
	Kcnd2						Scn1b			Reln
	Kcnq3						Slc1a2			Shank2
	Kptn						Slc4a3			Shank3
	Lin7b						Sms			Slc12a6
	LRRC4C						Syn1			Slc16a2
	MAP1A						Tk2			Slc25a15
	Mbd3						Tnk2			Slc4a4
	Mboat7						Ttyh1			Smarca2
	Mecp2						Wdr45			Smarca4
	Med13l						Zmynd8			Sms
	Mef2c									Syn1
	Meis2									Syp
	Myh10									Tbr1
	NCOA1									Thrb
	Negr1									Tsc1
	Nfib									Ube3b
	Nlgn1									Wdr45
	Nlgn3									Zeb2
	Npas2
	Nr1d1
	Nr2f1
	Ntng1
	Nxph1
	Pacs1
	Pax6
	Pcdh10
	Pcdh19
	Pcdh9
	Phip
	Plxna3
	Plxnb1
	Pomgnt1
	PPP1R9B
	Prickle1
	Prodh
	Prune2
	Pten
	Ptprc
	Rab43
	Reln
	RIMS2
	Rora
	RSRC1
	Setd1b
	Sez6l2
	Shank2
	Shank3
	Slc12a5
	Slc1a2
	Slc6a1
	Smarca2
	Smarca4
	Sparcl1
	Stx1a
	Syn1
	Syne1
	SYP
	Syt1
	Syt17
	Taf6
	Taok2
	Tbck
	Tbr1
	Tnrc6b
	Tsc1
	Tshz3
	Unc80
	Vamp2
	Wdfy3
	Zc3h4
	Zmynd8
