# Supplementary material for: Deficiency of autism risk factor ASH1L in prefrontal cortex induces epigenetic aberrations and seizures
Source: Nat Commun. 2021 Nov 15;12:6589. doi: 10.1038/s41467-021-26972-8 (PMC8593046; doi:10.1038/s41467-021-26972-8)
Supplement: Supplementary file 7 — Supplementary Data 4 [file 41467_2021_26972_MOESM7_ESM.xlsx]

## Sheet: T4-Down GO
Sup. Data 4 GO analysis of downregulated genes by ASH1L knockdown in PFC
Term	Count	PValue	Genes	Fold Enrichment	FDR\
GO:0015812~gamma-aminobutyric acid transport	3	0.000741432	SLC6A1, SLC6A11, SLC6A13	66.4779	1.1768027121375035\
GO:0006836~neurotransmitter transport	5	0.00160311	CPLX1, SLC6A1, SLC6A11, SLC6A20A, SLC6A13	9.84858	2.5281413584233747\
GO:0006811~ion transport	16	0.00252904	GABRD, MLC1, CLCN2, LRRC8B, SLC12A5, CLDN10, SFXN5, KCNJ9, LASP1, ATP2A3, GRIN2C, TTYH1, CHRNA4, SLC5A6, SLC4A4, KCNH3	2.42842	3.9609494812673507\
GO:0007267~cell-cell signaling	6	0.00611412	TRHDE, FGFR3, CXCL13, GJA1, CELSR1, CCL5	5.16334	9.32444067217395\
GO:0007165~signal transduction	25	0.00737422	SLC39A12, GJA1, CXCR3, GPR88, CD74, HMHA1, PACSIN1, S1PR1, HRH3, CXCR6, CHRNA4, GUCY1A3, IL18R1, TRHDE, LTK, PLXNB1, CELSR1, NTSR2, RASSF3, LAT, GRM3, GRM2, TOM1L2, ACAP1, CCR2	1.76568	11.141980711795584\
GO:0055085~transmembrane transport	11	0.00826743	CLCN2, SLC12A5, SLC39A12, SLC18B1, GJA1, SLC25A44, SLC22A6, SLC5A6, SLC13A4, KCNH3, SFXN5	2.6786	12.409594668707069\
GO:0007268~chemical synaptic transmission	7	0.013176	GABRD, GRM2, SLC6A1, SLC6A11, SLC6A13, SLC12A5, PRKCG	3.60733	19.07840147515303\
GO:0016079~synaptic vesicle exocytosis	3	0.0189168	SYT1, CPLX1, RPH3A	13.9954	26.27361633452575\
GO:0051966~regulation of synaptic transmission, glutamatergic	3	0.0294365	SYT1, GRM3, GRM2	11.0797	37.9275470889097\
GO:1902667~regulation of axon guidance	2	0.033305	FEZF2, TBR1	59.0915	41.76069222709512\
