# Supplementary material for: Deficiency of autism risk factor ASH1L in prefrontal cortex induces epigenetic aberrations and seizures
Source: Nat Commun. 2021 Nov 15;12:6589. doi: 10.1038/s41467-021-26972-8 (PMC8593046; doi:10.1038/s41467-021-26972-8)
Supplement: Supplementary file 8 — Supplementary Data 5 [file 41467_2021_26972_MOESM8_ESM.xlsx]

## Sheet: T5-Up GO
Sup. Data 5 GO analysis of upregulated genes by ASH1L knockdown in PFC
Term	Count	PValue	Genes	Fold Enrichment	FDR\
GO:0007155~cell adhesion	23	0.000223098	CTNNAL1, COL18A1, RET, TNFRSF12A, IGFBP7, ITGA11, PCDH12, EPHA2, CD93, ITGA5, COL6A5, COL6A4, FAT2, ITGA7, DSC3, DSC2, VCAN, EMB, GPNMB, SELE, SPP1, ITGA2B, CDH23	2.42917	0.38087662184587145\
GO:0006954~inflammatory response	18	0.000443565	CCL2, CRHBP, PTGS1, GAL, CELA1, ECM1, EPHA2, CCL11, TNFRSF1A, CCL12, TNFRSF10B, SMPDL3B, IL1B, VNN1, ALOX5, SELE, IL1A, SPP1	2.68031	0.7559196007232871\
GO:0030198~extracellular matrix organization	9	0.00175095	COL18A1, COL4A2, COL4A1, LGALS3, SERPINB5, COL27A1, COL6A4, COL5A3, TGFB2	4.04398	2.9527754245009974\
GO:0034605~cellular response to heat	5	0.0067872	1810011O10RIK, CDKN1A, STAC, HMOX1, IL1A	6.56715	10.994887115384955\
GO:0048146~positive regulation of fibroblast proliferation	6	0.00864421	CDKN1A, BTC, SERPINE1, ESR1, AQP1, ANXA2	4.72835	13.798571346210608\
GO:0043525~positive regulation of neuron apoptotic process	6	0.0110474	TNFRSF1A, IL1B, PMAIP1, CDC34, BCL2L11, TGFB2	4.45424	17.303587477062788\
GO:0001568~blood vessel development	6	0.0124046	DHCR7, COL3A1, MDM2, LOX, EPHA2, TGFB2	4.32877	19.223251564955902\
GO:0010942~positive regulation of cell death	5	0.0140133	CDKN1A, AKR1C18, IL1B, TXNRD1, BCL2L11	5.33581	21.444281467952653\
GO:0019432~triglyceride biosynthetic process	3	0.0255813	AGPAT9, LPIN1, LPIN3	11.8209	35.80256949610201\
GO:0001938~positive regulation of endothelial cell proliferation	5	0.0415388	CCL11, CAV2, CCL2, ECM1, SCG2	3.82267	51.59706076189335\
