# Supplementary material for: Deficiency of autism risk factor ASH1L in prefrontal cortex induces epigenetic aberrations and seizures
Source: Nat Commun. 2021 Nov 15;12:6589. doi: 10.1038/s41467-021-26972-8 (PMC8593046; doi:10.1038/s41467-021-26972-8)
Supplement: Supplementary file 9 — Supplementary Data 6 [file 41467_2021_26972_MOESM9_ESM.xlsx]

## Sheet: T6 NBB_request__1137_d
Sup. Data 6 Information about human postmortem tissues used in this study
umbn	DISORDER	sex
1714	Unaffected Control	Male
4332	Unaffected Control	Male
4334	ASD - Autism	Male
4787	Unaffected Control	Male
5112	Unaffected Control	Male
5144	ASD - Autism	Male
5242	Unaffected Control	Male
5302	Epilepsy;ASD - Autism	Male
5308	ASD - Autism	Male
5334	Unaffected Control	Male
5387	Unaffected Control	Male
5403	ASD - Autism	Male
5408	Unaffected Control	Male
5419	ASD - Autism	Female
5454	ASD - Autism	Male
5531	ASD - Autism	Male
5565	Epilepsy;ASD - Autism	Male
5575	Unaffected Control	Female
5841	ADHD;ASD - Autism	Male
5879	Unaffected Control	Male
5936	Unaffected Control	Female
5978	ADHD;ASD - Autism	Male
6033	Epilepsy;ASD - Autism	Female
6175	Unaffected Control	Male
