# Supplementary material for: Deficiency of autism risk factor ASH1L in prefrontal cortex induces epigenetic aberrations and seizures
Source: Nat Commun. 2021 Nov 15;12:6589. doi: 10.1038/s41467-021-26972-8 (PMC8593046; doi:10.1038/s41467-021-26972-8)
Supplement: Supplementary file 10 — Supplementary Data 7 [file 41467_2021_26972_MOESM10_ESM.xlsx]

## Sheet: T7-Primers
Sup. Data 7 List of primers used in qPCR experiments
Mice
Target Gene	Forward	Reverse
Ash1l	GCGGCCTCTATAAAGATGAA	ATCAGGTACACACAATCACC
Grin1	CATCGGACTTCAGCTAATCA	GTCCCCATCCTCATTGAATT
Grin2a	GGCTACAGAGACTTCATCAG	ATCCAGAAGAAATCGTAGCC
Grin2b	TTAACAACTCCGTACCTGTG	TGGAACTTCTTGTCACTCAG
Gria1	GCCTTAATCGAGTTCTGCTA	GAATGGATTGCATGGACTTG
Gria2	AGCCTATGAGATCTGGATGT	GAGAGAGATCTTGGCGAAAT
Shank3	GATCTGCCATCCCTACAAC	AGCTAAGGGTGAGCTAGGAT
Grm2	GCTTAGGTTCCTGGCACT	TTAACAGGTCCACACTCCTC
Grm3	CAATTACTTGCTTCCAGGAG	TAGTCAACGATGCTCTGACA
Bsn	CCAGAGAACAACTTCTCCAA	CTGTGTCCTGCTGTCTACCT
Pvalb	GGTGAAGAAGGTGTTCCATA	CAGACAAGTCTCTGGCATCT
Slc6a1	GGTAGTCAAGGTGCAGAAGA	AAGATGAGCGTCAGGAAATA
Gabra1	CACCATGAGGTTGACCGTGA	CTACAACCACTGAACGGGCT
Gabrb1	CATAGACATGGTCTCGGAAG	GTCAGCTACTCTGTTGTCAA
Gabrb2	ATTTGGTGGCTCAAACGGTC	GAGATTTCCTCACCAGCAGGA
Gabrg2	GGAGCCGGCATCAAATCATC	CTTTTGGCTTGTGAAGCCTGG
Gabrd	ATACACCATGACTGTGTTCC	TAGGCGGATAAGCTTGTTTT
Gapdh	GACAACTCACTCAAGATTGTCAG	ATGGCATGGACTGTGGTCATGAG
Human
ASH1L	ATTGGGTTCTGATTCCGAAG	GCTTCGATGTTTCTTTCTCG
GRM2	CTGTGGTCCTGTCAATGAG	CAACTGTCGAGGATGTGTG
GRM3	ACTGGAACTGAAGAATGTGG	AATGTGAACACCCAACTTCA
GRIN1	CCCCAAGATCGTCAACATT	ATTGAGCTGAATCTTCCAGG
GRIN2A	AGAGTGGGCTATTGGACC	GCATCACCGCAATATTTAGC
GRIN2B	CATTGGCATTGCTGTCATC	GGTCTCATTCATGGCTACC
GRIA1	TATTGTGAACATCAGCGACA	GTTGACAGTCCTACGTTCAT
GRIA2	TTTCTGTCCTCCTTTCTCCT	TGCACTGTATTCTTGATCGG
PVALB	GGATGATGTGAAGAAGGTGT	GGTTTCTTTAGCAGACAGGT
BSN	GTAACCAGAGAGCAGCTTC	TCTGTGTCCTGCTGTCTAC
GRBRA1	GTGTAACCGAAGTGAAGACT	TAACCTTTCATCCTTCCAGC
GABRB1	TCTCTCTTTCCCTGTGATGA	ATCCTTTGAGCAATCTGTCC
GABRB2	AAAGAGACGGTGGATAGACT	ATATCGATGCTGGCAATGTC
GABRG2	AAAAGTTCCTGAGGGTGATG	TCACTGGACCAATGCTATTC
SLC6A1	CTTCGACTTCCTCATGTCC	AGTGTCAGGAAATAGGGGAT
GAPDH	AGATCCCTCCAAAATCAAGT	CAGAGATGATGACCCTTTTG
