# Supplementary material for: Deficiency of autism risk factor ASH1L in prefrontal cortex induces epigenetic aberrations and seizures
Source: Nat Commun. 2021 Nov 15;12:6589. doi: 10.1038/s41467-021-26972-8 (PMC8593046; doi:10.1038/s41467-021-26972-8)
Supplement: Supplementary file 12 — Source Data [file 41467_2021_26972_MOESM12_ESM.xlsx]

## Sheet: Figure 1
Source Data: Detailed statistical information for all experiments
Data	Response Variable	IV Level	n Value	Mean	SEM	Test Type	Factor	Test Value/df	p-Value
Figure 1a	mRNA level (norm. to GAPDH)	ASH1L (human)	Cont n=12	1	0.08	Two-tailed unpaired t-test	N/A	t(22) = 3.17	0.0044
			ASD n=12	0.68	0.07
Figure 1b	Protein level (norm. to histone 3)	H3K4me3 (human)	Cont n=12	1	0.14	Two-tailed unpaired t-test	N/A	t(22) =2.21	0.038
			ASD n=12	0.61	0.11
		H3K36me2 (human)	Cont n=12	1	0.12			t(22) =0.52	0.61
			ASD n=12	0.9	0.14
Figure 1c	mRNA level (norm. to Gapdh)	Ash1l (N2A cells)	sc shRNA n=6	1	0.05	Two-tailed unpaired t-test	N/A	t(10) =15.83	<0.0001
			Ash1l shRNA n=6	0.15	0.03
Figure 1e	mRNA level (norm. to Gapdh)	Ash1l (shRNA in mice)	sc shRNA n=15	1	0.05	Two-tailed unpaired t-test	N/A	t(27) =15.82	<0.0001
			Ash1l shRNA n=14	0.15	0.02
Figure 1f	Protein level (norm. to histone 3)	Ash1L (shRNA in mice)	sc shRNA n=8	1	0.09	Two-tailed unpaired t-test	N/A	t(14) =7.15	<0.0001
			Ash1l shRNA n=8	0.3	0.04
Figure 1g	Protein level (norm. to histone 3)	H3K4me3 (shRNA in mice)	sc shRNA n=8	1	0.07	Two-tailed unpaired t-test	N/A	t(14) =5.59	<0.0001
			Ash1l shRNA n=8	0.51	0.05
		H3K36me2 (shRNA in mice)	sc shRNA n=8	1	0.1			t(14) =0.16	0.88
			Ash1l shRNA n=8	1.02	0.07
		H3K36me3 (shRNA in mice)	sc shRNA n=8	1	0.11			t(14) =0.23	0.82
			Ash1l shRNA n=8	0.97	0.09
Figure 1h	Fluo.intensity (norm. to sc shRNA)	H3K4me3	sc shRNA n=20 images/4 mice	1	0.04	Two-tailed unpaired t-test	N/A	t(38) =8.7	<0.0001
			Ash1l shRNA n=20 images/4 mice	0.51	0.04
		GFP	sc shRNA n=20 images/4 mice	1	0.02			t(38) =0.33	0.75
			Ash1l shRNA n=20 images/4 mice	1.01	0.03
Figure 1j	Cell number/0.01 mm2	GFP+	sc shRNA n=20 images/4 mice	16.95	0.78	Two-tailed unpaired t-test	N/A	t(38) =0.45	0.65
			Ash1l shRNA n=20 images/4 mice	16.45	0.79
		NeuN+	sc shRNA n=20 images/4 mice	17.1	0.75			t(38) =0.94	0.36
			Ash1l shRNA n=20 images/4 mice	16.1	0.76
		DAPI+	sc shRNA n=20 images/4 mice	20.3	0.8			t(38) =1.06	0.29
			Ash1l shRNA n=20 images/4 mice	19.15	0.74

## Sheet: Figure 3
Data	Response Variable	IV Level	n Value	Mean	SEM	Test Type	Factor	Test Value/df	p-Value
Figure 3a	mRNA level (norm. to Gapdh)	Grm2 (shRNA in mice)	sc shRNA n=15	1	0.04	Two-tailed unpaired t-test	N/A	t(27) =13.21	<0.0001
			Ash1l shRNA n=14	0.46	0.02
		Grm3 (shRNA in mice)	sc shRNA n=15	1	0.04			t(27) =15.3	<0.0001
			Ash1l shRNA n=14	0.24	0.03
		Gria1 (shRNA in mice)	sc shRNA n=15	1	0.04			t(27) =1.26	0.22
			Ash1l shRNA n=14	0.91	0.06
		Gria2 (shRNA in mice)	sc shRNA n=15	1	0.04			t(27) =1.71	0.1
			Ash1l shRNA n=14	0.9	0.04
		Grin1 (shRNA in mice)	sc shRNA n=15	1	0.04			t(27) =1.56	0.13
			Ash1l shRNA n=14	0.9	0.05
		Grin2a (shRNA in mice)	sc shRNA n=15	1	0.05			t(27) =5.73	<0.0001
			Ash1l shRNA n=14	0.61	0.05
		Grin2b (shRNA in mice)	sc shRNA n=15	1	0.04			t(27) =10.8	<0.0001
			Ash1l shRNA n=14	0.42	0.03
		Shank3 (shRNA in mice)	sc shRNA n=15	1	0.05			t(27) =8.33	<0.0001
			Ash1l shRNA n=14	0.46	0.03
		Bsn (shRNA in mice)	sc shRNA n=15	1	0.05			t(27) =11.01	<0.0001
			Ash1l shRNA n=14	0.33	0.03
		Pvalb (shRNA in mice)	sc shRNA n=15	1	0.03			t(27) =19.24	<0.0001
			Ash1l shRNA n=14	0.25	0.02
		Gabra1 (shRNA in mice)	sc shRNA n=15	1	0.04			t(27) =11.07	<0.0001
			Ash1l shRNA n=14	0.42	0.03
		Gabrb1 (shRNA in mice)	sc shRNA n=15	1	0.04			t(27) =7.9	<0.0001
			Ash1l shRNA n=14	0.49	0.05
		Gabrb2 (shRNA in mice)	sc shRNA n=15	1	0.05			t(27) =0.92	0.36
			Ash1l shRNA n=14	0.93	0.05
		Gabrg2 (shRNA in mice)	sc shRNA n=15	1	0.04			t(27) =14.14	<0.0001
			Ash1l shRNA n=14	0.4	0.02
		Gabrd (shRNA in mice)	sc shRNA n=15	1	0.05			t(27) =13.49	<0.0001
			Ash1l shRNA n=14	0.26	0.03
		Slc6a1 (shRNA in mice)	sc shRNA n=15	1	0.04			t(27) =11.86	<0.0001
			Ash1l shRNA n=14	0.39	0.03
Figure 3b	mRNA level (norm. to GAPDH)	GRM2 (human)	Cont n=12	1	0.1	Two-tailed unpaired t-test	N/A	t(22) =2.68	0.014
			ASD n=12	0.67	0.07
		GRM3 (human)	Cont n=12	1	0.09			t(22) =2.38	0.027
			ASD n=12	0.76	0.05
		GRIA1(human)	Cont n=12	1	0.08			t(22) =2.56	0.018
			ASD n=12	0.7	0.09
		GRIA2 (human)	Cont n=12	1	0.1			t(22) =2.47	0.022
			ASD n=12	0.71	0.07
		GRIN1 (human)	Cont n=12	1	0.11			t(22) =2.54	0.019
			ASD n=12	0.59	0.12
		GRIN2A (human)	Cont n=12	1	0.12			t(22) =3.85	0.0009
			ASD n=12	0.47	0.07
		GRIN2B (human)	Cont n=12	1	0.11			t(22) =2.81	0.01
			ASD n=12	0.57	0.1
		BSN (human)	Cont n=12	1	0.09			t(22) =2.71	0.013
			ASD n=12	0.7	0.07
		PVALB (human)	Cont n=12	1	0.1			t(22) =2.28	0.033
			ASD n=12	0.69	0.09
		GABRA1 (human)	Cont n=12	1	0.1			t(22) =1.19	0.25
			ASD n=12	0.85	0.07
		GABRB1 (human)	Cont n=12	1	0.08			t(22) =1.65	0.11
			ASD n=12	1.23	0.11
		GABRB2 (human)	Cont n=12	1	0.07			t(22) =0.26	0.8
			ASD n=12	0.97	0.11
		GABRG2 (human)	Cont n=12	1	0.1			t(22) =0.85	0.41
			ASD n=12	0.86	0.12
		SLC6A1 (human)	Cont n=12	1	0.11			t(22) =0.65	0.52
			ASD n=12	1.12	0.15
Figure 3c	H3K4me3 at promotors (% input) (norm. to sc shRNA)	Grm2	sc shRNA n=8	1	0.03	Two-tailed unpaired t-test	N/A	t(14)=4.99	0.0002
			Ash1l shRNA n=8	0.7	0.05
		Grm3	sc shRNA n=8	1	0.08			t(14)=7.24	<0.0001
			Ash1l shRNA n=8	0.38	0.03
		Bsn	sc shRNA n=8	1	0.07			t(14)=3.03	0.009
			Ash1l shRNA n=8	0.69	0.08
		Slc6a1	sc shRNA n=8	1	0.05			t(14)=4.6	0.0004
			Ash1l shRNA n=8	0.61	0.07
		Gira1	sc shRNA n=8	1	0.05			t(14)=0.78	0.45
			Ash1l shRNA n=8	0.93	0.08
		Gria2	sc shRNA n=8	1	0.05			t(14)=1.03	0.32
			Ash1l shRNA n=8	0.89	0.09
		Gapdh	sc shRNA n=8	1	0.04			t(14)=0.41	0.69
			Ash1l shRNA n=8	1.04	0.08

## Sheet: Figure 4
Data	Response Variable	IV Level	n Value	Mean	SEM	Test Type	Factor	Test Value/df	p-Value
Figure 4a	sAP frequency (Hz)	-	sc shRNA n=20 cells/4	1	0.12	Two-tailed unpaired t-test	N/A	t(38) =4.42	<0.0001
			Ash1l shRNA n=20 cells/4	1.9	0.17
Figure 4c	EPSC/IPSC ratio	-	sc shRNA n=20 cells/4	1.06	0.05	Two-tailed unpaired t-test	N/A	t(38) =4.34	0.0001
			Ash1l shRNA n=20 cells/4	2.26	0.27
Figure 4d	sIPSC	Amplitude (pA)	sc shRNA n=20 cells/4	22.28	0.4	Two-tailed unpaired t-test	N/A	t(38) =7.8	<0.0001
			Ash1l shRNA n=20 cells/4	17.12	0.52
		Frequency (Hz)	sc shRNA n=20 cells/4	3.05	0.18			t(38) =6.19	<0.0001
			Ash1l shRNA n=20 cells/4	1.64	0.14
Figure 4e	GABAAR-IPSC (pA)	50 (mA)	sc shRNA n=20 cells/4	111.8	10.1	Two-way ANOVA	Interaction	F(4,152) = 8.31	<0.0001
			Ash1l shRNA n=20 cells/4	73.7	5.07		Stimulation intensity	F(4,152) = 100.1	<0.0001
		60 (mA)	sc shRNA n=20 cells/4	153.1	9.2		Genotype	F(1,38) = 45.87	<0.0001
			Ash1l shRNA n=20 cells/4	99.76	7.54		Subjects (matching)	F(38,152) = 5.89	<0.0001
		70 (mA)	sc shRNA n=20 cells/4	200.6	12.09
			Ash1l shRNA n=20 cells/4	124.3	8.2
		80 (mA)	sc shRNA n=20 cells/4	226	10.37
			Ash1l shRNA n=20 cells/4	143.8	9.31
		90 (mA)	sc shRNA n=20 cells/4	275.1	13.3
			Ash1l shRNA n=20 cells/4	163	10.32
Figure 4f	PPR of IPSC	-	sc shRNA n=20 cells/4	1.88	0.06	Two-tailed unpaired t-test	N/A	t(38) =7.74	<0.0001
			Ash1l shRNA n=20 cells/4	1.29	0.04
Figure 4g	sEPSC	Amplitude (pA)	sc shRNA n=20 cells/4	11.77	0.22	Two-tailed unpaired t-test	N/A	t(38) =1.00	0.32
			Ash1l shRNA n=20 cells/4	12.08	0.23
		Frequency (HZ)	sc shRNA n=20 cells/4	0.8	0.06			t(38) =7.52	<0.0001
			Ash1l shRNA n=20 cells/4	1.67	0.1
Figure 4h	AMPAR-EPSC (pA)	50 (mA)	sc shRNA n=20 cells/4	76.59	5.14	Two-way ANOVA	Interaction	F(4,152) = 2.78	0.029
			Ash1l shRNA n=20 cells/4	110.5	8.22		Stimulation intensity	F(4,152) = 215.9	<0.0001
		60 (mA)	sc shRNA n=20 cells/4	112.6	6.27		Genotype	F(1,38) = 33.92	<0.0001
			Ash1l shRNA n=20 cells/4	154.2	6.69		Subjects (matching)	F(38,152) = 5.45	<0.0001
		70 (mA)	sc shRNA n=20 cells/4	148.6	6.93
			Ash1l shRNA n=20 cells/4	193	10.28
		80 (mA)	sc shRNA n=20 cells/4	179.5	5.36
			Ash1l shRNA n=20 cells/4	234.5	9.58
		90 (mA)	sc shRNA n=20 cells/4	208.3	7.49
			Ash1l shRNA n=20 cells/4	276.5	9.77
Figure 4i	PPR of EPSC	-	sc shRNA n=20 cells/4	1.75	0.06	Two-tailed unpaired t-test	N/A	t(38) =2.91	0.0059
			Ash1l shRNA n=20 cells/4	2.06	0.09

## Sheet: Figure 5
Data	Response Variable	IV Level	n Value	Mean	SEM	Test Type	Factor	Test Value/df	p-Value
Figure 5b	% Survival	-	sc shRNA n=20	-	-	Mantel-Cox test	N/A	Chi square = 27.95	<0.0001
			Ash1l shRNA n=20
Figure 5e	Total power (%)	Delta (0.1-3.99 Hz)	sc shRNA n=8	24.29	1.8	Two-way ANOVA	Interaction	F (8, 105)= 26.75	<0.0001
			Ash1l shRNA with epileptiform n=8	36.01	0.8		Band	F (4, 105)= 328.6	<0.0001
			Ash1l shRNA with seizures n=8	39.92	1.4		Genotype	F (2, 105)= 0.62	0.54
		Theta (4-7.99 Hz)	sc shRNA n=8	19.14	0.31
			Ash1l shRNA with epileptiform n=8	21.43	1.12
			Ash1l shRNA with seizures n=8	19.49	2.01
		Alpha (8-12.99 Hz)	sc shRNA n=8	9.64	0.39
			Ash1l shRNA with epileptiform n=8	8	0.57
			Ash1l shRNA with seizures n=8	8.25	1.15
		Beta (13-29.99 Hz)	sc shRNA n=8	13.13	0.27
			Ash1l shRNA with epileptiform n=8	8.91	0.69
			Ash1l shRNA with seizures n=8	8.23	1.33
		Gamma (30-59.99 Hz)	sc shRNA n=8	14.42	0.97
			Ash1l shRNA with epileptiform n=8	6.06	0.48
			Ash1l shRNA with seizures n=8	1.43	0.28

## Sheet: Figure 6
Data	Response Variable	IV Level	n Value	Mean	SEM	Test Type	Factor	Test Value/df	p-Value
Figure 6c	% Survival	-	Vehicle (Ash1l shRNA + Gi DREADD) n=12	-	-	Mantel-Cox test	N/A	Chi square = 20.05	0.0002
			CNO (Ash1l shRNA + Gi DREADD) n=12
			DZ (Ash1l shRNA + Gi DREADD) n=12
			CNO + DZ (Ash1l shRNA + Gi DREADD) n=12
Figure 6e	AMPAR-EPSC	Amplitude (pA)	Vehicle (Ash1l shRNA + Gi DREADD) n=15 cells/4	174.1	13.06	Two-tailed unpaired t-test	N/A	t(28) =3.18	0.0036
			CNO + DZ (Ash1l shRNA + Gi DREADD) n=15 cells/4	125.2	8.14
	GABAAR-IPSC	Amplitude (pA)	Vehicle (Ash1l shRNA + Gi DREADD) n=15 cells/4	80.79	6.25	Two-tailed unpaired t-test	N/A	t(28) =4.38	0.0002
			CNO + DZ (Ash1l shRNA + Gi DREADD) n=15 cells/4	122	7.05
	EPSC/IPSC ratio	-	Vehicle (Ash1l shRNA + Gi DREADD) n=15 cells/4	2.29	0.25	Two-tailed unpaired t-test	N/A	t(28) =4.9	<0.0001
			CNO + DZ (Ash1l shRNA + Gi DREADD) n=15 cells/4	1.04	0.05
Figure 6f	Social interaction time (s)	Social stimulus	Vehicle (sc shRNA) n=10	146.4	10.1	Two-way ANOVA	Interaction	F (1, 36)= 21.35	<0.0001
			CNO + DZ (Ash1l shRNA + Gi DREADD) n=10	96.31	12.45		Stimulus	F (1, 36)= 5.98	0.02
		Non Social stumulus	Vehicle (sc shRNA) n=10	62.48	8.02		treatment	F (1, 36)= 0.17	0.68
			CNO + DZ (Ash1l shRNA + Gi DREADD) n=10	122.3	15.5
Figure 6g	Social preference index (%)	-	Vehicle (sc shRNA) n=10	40.52	6.41	Two-tailed unpaired t-test	N/A	t(18) =5.75	<0.0001
			CNO + DZ (Ash1l shRNA + Gi DREADD) n=10	-12.87	6.71
Figure 6h	Time of self-grooming (s)	-	Vehicle (sc shRNA) n=10	15.9	2.75	Two-tailed unpaired t-test	N/A	t(18) =5.04	<0.0001
			CNO + DZ (Ash1l shRNA + Gi DREADD) n=10	61.92	8.72
Figure 6i	Time in center (s)	-	Vehicle (sc shRNA) n=11	33.22	7.09	Two-tailed unpaired t-test	N/A	t(18) =2.60	0.018
			CNO + DZ (Ash1l shRNA + Gi DREADD) n=11	13.16	3.02
Figure 6j	Total distance traveled (m)	-	Vehicle (sc shRNA) n=11	36.62	2.41	Two-tailed unpaired t-test	N/A	t(18) =0.79	0.44
			CNO + DZ (Ash1l shRNA + Gi DREADD) n=11	41.2	5.3

## Sheet: Sup Fig 5
Data	Response Variable	IV Level	n Value	Mean	SEM	Test Type	Factor	Test Value/df	p-Value
Sup. Figure 5a	Actional potential frequencies (HZ) in response to injected currents (pA)	-20	sc shRNA n=20 cells/4	0	0	Two-way ANOVA	Interaction	F (7, 266)=11.41	<0.0001
			Ash1l shRNA n=20 cells/4	0	0		Injected current	F (7, 266)=380.4	<0.0001
		0	sc shRNA n=20 cells/4	0	0		Genotype	F (1, 38)=32.84	<0.0001
			Ash1l shRNA n=20 cells/4	0.084	0.08		Subjects (matching)	F (38, 266)=6.2	<0.0001
		20	sc shRNA n=20 cells/4	0.83	0.46
			Ash1l shRNA n=20 cells/4	5	0.86
		40	sc shRNA n=20 cells/4	5.13	0.92
			Ash1l shRNA n=20 cells/4	12.29	0.72
		60	sc shRNA n=20 cells/4	9.54	0.95
			Ash1l shRNA n=20 cells/4	16.17	0.63
		80	sc shRNA n=20 cells/4	12.79	1.02
			Ash1l shRNA n=20 cells/4	18.63	0.62
		100	sc shRNA n=20 cells/4	15.54	1.09
			Ash1l shRNA n=20 cells/4	20.12	0.64
		120	sc shRNA n=20 cells/4	16.96	1.17
			Ash1l shRNA n=20 cells/4	21.04	0.76
Sup. Figure 5b	Capacitance (pF)	-	sc shRNA n=20 cells/4	76.91	2.55	Two-tailed unpaired t-test	N/A	t(38) =0.37	0.71
			Ash1l shRNA n=20 cells/4	75.54	2.66
Sup. Figure 5c	Resting mem. Potential (mV)	-	sc shRNA n=20 cells/4	-70.9	0.74	Two-tailed unpaired t-test	N/A	t(38) =1.41	0.17
			Ash1l shRNA n=20 cells/4	-72.48	0.84
Sup. Figure 5d	Input Resistance (MW)	-	sc shRNA n=20 cells/4	301.5	36.67	Two-tailed unpaired t-test	N/A	t(38) =3.53	0.0011
			Ash1l shRNA n=20 cells/4	528.8	53.04
Sup. Figure 5e	Action potential threshold (mV)	-	sc shRNA n=20 cells/4	-50.17	0.47	Two-tailed unpaired t-test	N/A	t(38) =6.19	<0.0001
			Ash1l shRNA n=20 cells/4	-56.32	0.89

## Sheet: Sup Fig 6
Data	Response Variable	IV Level	n Value	Mean	SEM	Test Type	Factor	Test Value/df	p-Value
Sup. Figure 6a	Social interaction time (s)	Social stimulus	Vehicle (sc shRNA) n=8	146.9	13.83	Two-way ANOVA	Interaction	F(2, 42)= 0.31	0.73
			CNO (sc shRNA) n=8	171.2	13.03		treatment	F(2, 42)= 1.28	0.29
			DZ (sc shRNA) n=8	166.6	13.66		Stimulus	F(1, 42)= 118.4	<0.0001
		Non Social stumulus	Vehicle (sc shRNA) n=8	60.61	7.92
			CNO (sc shRNA) n=8	69.61	8.26
			DZ (sc shRNA) n=8	65.88	4.98
Sup. Figure 6b	Social preference index (%)	-	Vehicle (sc shRNA) n=8	42.04	5.7	One-way ANOVA	treatment	F(2, 21)= 0.013	0.99
			CNO (sc shRNA) n=8	43.09	3.54
			DZ (sc shRNA) n=8	42.51	4.06
Sup. Figure 6c	Time of self-grooming (s)	-	Vehicle (sc shRNA) n=8	13.23	2.55	One-way ANOVA	treatment	F(2, 21)= 0.31	0.74
			CNO (sc shRNA) n=8	15.99	3.65
			DZ (sc shRNA) n=8	16	2.28
Sup. Figure 6d	Time in center (s)	-	Vehicle (sc shRNA) n=8	35.38	6.23	One-way ANOVA	treatment	F(2, 21)= 0.13	0.88
			CNO (sc shRNA) n=8	36.2	5.32
			DZ (sc shRNA) n=8	32.5	4.38
Sup. Figure 6e	Total distance traveled (m)	-	Vehicle (sc shRNA) n=8	38.33	2.01	One-way ANOVA	treatment	F(2, 21)= 0.15	0.86
			CNO (sc shRNA) n=8	36.06	4.02
			DZ (sc shRNA) n=8	38.29	3.59

## Sheet: Figure 1 raw
Figure 1a			Figure 1b			Figure 1b
ASH1L mRNA			H3K4me3			H3K36me2
Cont	ASD		Cont	ASD		Cont	ASD
1.56014	0.882598		0.4	0.32		1.11	0.95
0.886208	0.763673		0.54	0.24		0.47	0.42
0.970351	0.425103		1.16	0.58		1.21	0.84
1.05921	0.391251		0.81	0.21		0.89	0.21
1.04858	1.1142		0.45	0.31		0.35	0.29
0.85615	0.719885		0.5	0.25		0.75	0.8
1.38051	0.778369		1.66	0.56		1.4	1.34
0.8284	0.36409		1.66	1.25		1.64	1.55
0.84043	0.88242		0.88	1.11		1.25	1.21
0.89386	0.578032		1.26	1.05		0.95	1.48
1.10411	0.763069		1.6	0.88		1.39	0.47
0.572044	0.485789		1.04	0.57		0.56	1.29
Figure 1c			Figure 1e			Figure 1f
Ash1l mRNA (N2A cells)			Ash1l mRNA			Ash1l protein
Cont	ASD		sc shRNA	Ash1l shRNA		sc shRNA	Ash1l shRNA
0.968326	0.244984		1.1044	0.20871		1.2	0.35
1.18358	0.157361		1.03033	0.28331		0.8	0.25
0.897869	0.219717		0.865292	0.19542		1.35	0.45
0.931635	0.119889		1.08171	0.0417294		0.65	0.3
1.08989	0.104426		1.15072	0.100107		0.9	0.15
0.928925	0.072271		0.868475	0.198791		1.1	0.4
			0.953656	0.101879		1.25	0.28
			0.998574	0.0624496		0.75	0.19
			1.07423	0.109391
			0.826195	0.180554
			0.726643	0.13677
			1.44715	0.117036
			0.778129	0.214666
			0.868287	0.14465
			1.22622
Figure 1g			Figure 1g			Figure 1g
H3K4me3			H3K36me2			H3K36me3
sc shRNA	Ash1l shRNA		sc shRNA	Ash1l shRNA		sc shRNA	Ash1l shRNA
1	0.45		0.95	0.8		0.9	0.7
0.9	0.4		1.35	1.2		1.35	1.2
1.15	0.7		0.8	0.95		0.8	0.9
0.85	0.65		1.3	1.15		1.4	1.1
1.3	0.35		0.7	0.96		0.6	0.6
0.8	0.54		1.2	1.04		1.2	1.1
1.25	0.6		0.65	0.75		0.7	0.85
0.75	0.4		1.05	1.3		1.05	1.3
Figure 1h			Figure 1h
H3K4me3			GFP
sc shRNA	Ash1l shRNA		sc shRNA	Ash1l shRNA
1.2073	0.563359		0.831996	1.13599
1.02014	0.330728		1.07745	1.07745
1.03598	0.608904		1.18344	1.21271
1.01061	0.498895		0.955182	1.1461
0.876569	0.407104		0.968816	1.07914
0.95785	0.595591		1.11279	0.986882
1.09098	0.487684		1.17597	0.945932
0.943135	0.566862		1.01104	0.919676
0.845739	0.755349		0.976042	1.10323
1.0132	0.75675		1.01795	1.15285
1.47987	0.875168		1.0788	1.18802
0.765859	0.381879		0.860661	0.84669
0.955187	0.451948		1.22188	0.915582
0.702797	0.320217		0.850544	1.27835
1.09743	0.522438		0.79625	1.10106
1.44476	0.508074		0.847027	0.882918
0.797811	0.26227		1.03291	0.750363
0.992534	0.43324		1.00367	0.950244
0.888271	0.456012		0.957278	0.817688
0.873977	0.360718		1.04028	0.793913
Figure 1j			Figure 1j			Figure 1j
GFP+			NeuN+			DAPI
Cont	ASD		Cont	ASD		Cont	ASD
23	19		23	20		28	21
14	18		19	19		22	25
25	15		23	13		28	21
17	25		21	25		24	26
18	14		16	14		21	22
15	17		16	16		20	18
13	10		13	11		17	17
9	13		9	14		16	17
16	15		16	15		22	15
15	17		15	17		18	18
14	15		14	16		16	18
19	20		19	15		23	22
15	16		15	16		18	19
17	15		15	15		16	15
17	12		16	12		18	18
17	14		17	14		17	15
19	21		19	21		21	22
18	20		18	20		20	20
18	14		18	14		20	14
20	19		20	15		21	20

## Sheet: Figure 3 raw
Figure 3a			Figure 3a			Figure 3a			Figure 3a			Figure 3a			Figure 3a			Figure 3a			Figure 3a			Figure 3a			Figure 3a			Figure 3a			Figure 3a			Figure 3a			Figure 3a			Figure 3a			Figure 3a
Grm2			Grm3			Gria1			Gria2			Grin1			Grin2a			Grin2b			Shank3			Bsn			Pvalb			Gabra1			Gabrb1			Gabrb2			Gabrg2			Gabrd			Slc6a1
sc shRNA	Ash1l shRNA		sc shRNA	Ash1l shRNA		sc shRNA	Ash1l shRNA		sc shRNA	Ash1l shRNA		sc shRNA	Ash1l shRNA		sc shRNA	Ash1l shRNA		sc shRNA	Ash1l shRNA		sc shRNA	Ash1l shRNA		sc shRNA	Ash1l shRNA		sc shRNA	Ash1l shRNA		sc shRNA	Ash1l shRNA		sc shRNA	Ash1l shRNA		sc shRNA	Ash1l shRNA		sc shRNA	Ash1l shRNA		sc shRNA	Ash1l shRNA		sc shRNA	Ash1l shRNA
1.07741	0.499552		1.16982	0.333671		0.92903	0.81927		1.10284	0.85893		1.0888	1.0588		1.14298	0.64866		1.03434	0.444485		1.01368	0.48704		1.26204	0.508688		1.00544	0.307514		1.17	0.54866		0.978763	0.468612		1.10369	0.97012		1.25061	0.54217		1.27264	0.457698		1.06727	0.54386
0.985315	0.453601		0.857599	0.482267		0.86454	0.82638		0.95287	0.69524		1.06083	0.95674		1.07387	0.64484		1.04767	0.553067		1.20781	0.62363		0.826393	0.417533		1.04072	0.326414		1	0.59452		0.987027	0.591889		0.851282	0.66023		0.87707	0.50801		1.0657	0.338177		1.01214	0.484563
0.937292	0.376195		0.972577	0.235674		1.20642	1.06214		0.94429	0.915026		0.85037	0.892803		0.78317	0.41668		0.91799	0.361753		0.77846	0.322765		0.911565	0.151134		0.953838	0.103284		0.83	0.285111		1.03428	0.330376		1.0451	0.953398		0.87229	0.499933		0.661656	0.192765		0.920589	0.334671
1.19968	0.469671		0.904048	0.266114		1.16795	0.671096		1.17078	0.790406		0.981789	0.809963		0.974718	0.91008		1.1577	0.486278		1.14053	0.371984		0.92923	0.19923		0.899656	0.129579		0.775714	0.345632		0.776756	0.311023		1.1626	1.13943		0.804121	0.354835		1.21682	0.322751		0.901554	0.370254
1.11563	0.596445		1.08949	0.335627		1.04004	1.00336		0.700617	1.04622		0.989151	0.823159		1.00024	0.64513		1.21075	0.551747		1.06334	0.417256		1.33028	0.303414		0.97479	0.102405		0.9448	0.585159		1.3366	0.638084		0.997667	0.891184		0.997901	0.417923		0.965541	0.378463		1.08484	0.488138
0.833208	0.396426		0.85717	0.112306		1.07287	0.614939		1.07188	1.1151		1.0396	0.783324		1.02054	0.672311		0.884396	0.394259		0.941784	0.622579		1.03574	0.289916		1.03618	0.188361		1.07123	0.29038		1.08386	0.286089		0.764753	0.728701		1.14008	0.337133		0.902469	0.126565		1.05917	0.31178
0.961326	0.510354		0.980673	0.152868		0.851196	0.842155		0.920812	0.775443		1.05401	0.823362		1.11706	0.631801		1.05576	0.33623		0.959463	0.419235		1.09576	0.307999		1.0576	0.247273		1.21402	0.37019		0.921974	0.443976		0.975027	0.942454		1.0924	0.381348		1.17471	0.162474		1.26695	0.210565
0.904517	0.412387		0.989416	0.0695342		0.934143	1.26367		1.12325	1.01351		1.10942	1.12151		1.18169	0.242989		1.11846	0.182652		1.03106	0.356865		0.996238	0.180182		1.06503	0.256033		1.17215	0.258097		0.891238	0.422649		1.13631	1.222		1.09857	0.360186		1.16436	0.126697		1.17717	0.223568
1.09463	0.498699		0.848023	0.221194		1.23894	1.3397		1.15234	0.673379		1.42467	1.24107		1.22585	0.506433		1.15397	0.469947		0.831188	0.650415		0.740612	0.420172		0.765418	0.38356		1.04484	0.376123		1.23364	0.922537		1.42122	0.977803		0.927029	0.448179		1.06356	0.243054		0.951851	0.450365
0.845791	0.43693		0.900106	0.313551		0.761186	1.16274		1.16461	1.17388		0.934396	1.1315		0.781464	0.381689		0.862975	0.260192		0.76736	0.362389		0.778572	0.402279		1.00609	0.270616		0.885943	0.326644		0.704677	0.808732		0.993605	1.06327		0.825366	0.401521		1.08331	0.300873		0.99642	0.607665
1.17359	0.415742		0.99084	0.10696		0.848197	0.834721		1.03963	0.995386		0.933723	0.698589		0.666344	0.706011		0.670292	0.450981		1.12258	0.544556		0.777899	0.32732		0.925589	0.33309		1.28529	0.515109		1.08267	0.355659		1.14633	1.13443		1.03723	0.316604		1.078	0.272625		0.891161	0.282814
0.963508	0.455217		1.27486	0.138774		0.931263	0.67441		0.82101	0.654756		1.15949	0.747361		1.26283	0.900935		1.31047	0.483956		1.40185	0.323968		0.980701	0.286594		1.12905	0.290379		1.03561	0.48747		1.01034	0.404605		0.874791	0.960698		1.11456	0.305147		0.774255	0.257918		0.991448	0.267834
1.22116	0.39048		1.19147	0.357246		0.93221	0.990848		0.758626	0.8585		0.798759	0.723961		0.945609	0.617573		0.855746	0.488019		0.537464	0.365627		1.24874	0.461985		0.799571	0.271983		0.922613	0.516126		0.950282	0.415809		0.645556	0.823592		1.10255	0.401344		0.89128	0.333829		0.687793	0.435881
0.928215	0.522819		0.797251	0.163652		1.25034	0.587114		1.06005	1.02926		0.855871	0.803871		0.750228	0.639851		0.913627	0.352067		0.901706	0.512414		0.795107	0.303986		1.18063	0.275209		0.849808	0.360034		0.938858	0.487991		1.149	0.614937		0.796053	0.312874		0.93707	0.169281		0.785437	0.381775
0.758656			1.17666			0.971663			1.01639			0.719117			1.07344			0.805845			1.16076			1.29112			1.1604			0.797985			1.06911			0.733137			1.06414			0.748642			1.20621
Figure 3b			Figure 3b			Figure 3b			Figure 3b			Figure 3b			Figure 3b			Figure 3b			Figure 3b			Figure 3b			Figure 3b			Figure 3b			Figure 3b			Figure 3b			Figure 3b
GRM2			GRM3			GRIA1			GRIA2			GRIN1			GRIN2A			GRIN2B			BSN			PVALB			GABRA1			GABRB1			GABRB2			GABRG2			SLC6A1
Cont	ASD		Cont	ASD		Cont	ASD		Cont	ASD		Cont	ASD		Cont	ASD		Cont	ASD		Cont	ASD		Cont	ASD		Cont	ASD		Cont	ASD		Cont	ASD		Cont	ASD		Cont	ASD
0.513002	0.501512		0.842842	0.755369		0.591201	0.602162		0.689241	0.650223		0.891276	0.384792		0.569952	0.216746		0.851501	0.65476		0.668432	0.726807		1.5546	0.322748		0.856197	0.485946		1.12721	0.851439		0.924057	0.575219		0.532993	0.374068		0.553538	1.61306
0.759996	0.781957		0.663748	0.669142		0.835838	0.930886		0.979363	1.00318		1.11719	0.741681		0.623312	0.7467		0.692041	0.678169		0.917293	0.784002		0.375595	0.350988		0.529839	0.590659		1.49933	1.40575		0.763922	0.753421		0.93374	0.758081		0.800149	0.903295
1.38799	1.02881		1.05674	0.666573		1.1331	0.350264		1.45948	0.795056		1.50857	0.169774		1.02297	0.522746		1.42801	0.072745		1.17571	0.614205		0.559504	0.215041		1.1714	0.99297		1.36003	0.993435		1.26608	0.720203		1.20764	0.333917		1.11045	1.85853
0.688352	0.493063		0.803562	0.841875		0.91142	0.829895		0.838248	0.948325		0.841953	0.820878		1.67278	0.226595		0.746232	0.0660859		0.982961	0.693549		1.09508	0.667485		1.33567	0.960799		0.739126	1.56243		1.13575	1.40135		1.44095	0.936643		1.27375	1.95496
1.18906	0.520956		0.717437	0.89644		1.48278	0.72867		1.15062	0.873403		1.36047	0.749103		1.36847	0.374233		1.13005	0.753036		0.946555	0.980301		0.848002	0.70002		1.29388	0.642642		0.921866	1.76822		1.16415	0.883882		1.40249	0.875846		0.840234	1.44669
0.903113	0.450438		0.98043	0.475929		0.863741	0.481124		0.735912	0.592598		0.69167	0.26391		0.63105	0.114172		0.757128	0.415367		0.941756	0.365166		1.32399	1.13157		0.88544	0.918155		0.8468	0.855106		0.706102	1.08916		0.785656	1.54457		0.486395	0.519158
1.50527	0.862213		1.35093	0.590702		1.12591	0.674125		1.63409	0.854444		1.17687	0.950315		1.06114	0.305051		1.39262	0.407515		1.03642	1.09481		1.08045	0.910254		1.53628	1.00345		1.23598	1.57286		1.44325	1.68318		1.54732	1.24611		1.30843	1.00021
1.67263	0.807316		0.838391	0.707986		1.45393	1.16395		1.32185	0.895827		1.3144	1.15935		1.11144	0.887151		1.11631	0.979614		1.09859	0.988613		0.794104	1.0765		1.22649	1.15118		0.937983	1.05842		1.24741	1.19001		0.984454	1.38369		0.817394	0.903238
0.884798	0.56107		0.693472	0.938581		1.01633	1.21662		0.762784	0.521649		0.951628	1.30035		0.896305	0.71333		0.729502	1.28683		0.837297	0.702812		1.33893	0.635585		1.28864	1.20697		0.808066	1.50792		0.957123	1.10893		1.2055	1.22239		0.839985	1.26756
0.892093	0.668697		1.08868	0.610096		0.629477	0.49808		0.598017	0.362347		0.287727	0.236948		0.488112	0.466545		0.47593	0.565431		0.966872	0.509363		1.41952	0.784874		0.892313	0.625338		0.89486	0.636862		0.73365	0.532799		0.782731	0.444477		0.929294	0.461944
0.970101	1.01265		1.43025	1.04718		1.04509	0.667999		1.15981	0.700572		1.34471	0.234452		1.6975	0.59242		1.86661	0.297822		1.80919	0.586822		1.04506	0.964443		0.44462	1.08162		1.17022	1.63299		0.953169	1.14206		0.612756	0.912323		1.90504	0.72194
0.633576	0.307981		1.53351	0.959349		0.911181	0.257604		0.670585	0.267482		0.51354	0.0978943		0.854519	0.522746		0.811039	0.639958		0.618924	0.395756		0.565216	0.405445		0.539213	0.512739		0.458509	0.903694		0.705341	0.523985		0.56377	0.332286		1.13533	0.779974
Figure 3c			Figure 3c			Figure 3c			Figure 3c			Figure 3c			Figure 3c			Figure 3c
Grm2			Grm3			Bsn			Slc6a1			Gria1			Gria2			Gapdh
sc shRNA	Ash1l shRNA		sc shRNA	Ash1l shRNA		sc shRNA	Ash1l shRNA		sc shRNA	Ash1l shRNA		sc shRNA	Ash1l shRNA		sc shRNA	Ash1l shRNA		sc shRNA	Ash1l shRNA
0.96	0.76		0.89	0.48		0.95	0.66		0.95	0.61		1.05	0.65		1.03	0.79		0.92	0.79
1.03	0.69		1.11	0.43		1.05	0.69		1.05	0.64		0.94	1.04		0.98	0.6		1.08	0.72
0.97	0.79		0.95	0.43		0.8	0.65		0.94	0.65		1.11	0.77		1.08	0.67		1.16	1.17
1.04	0.62		1.05	0.41		1.2	0.58		1.06	0.81		0.89	1.06		0.92	1.22		0.84	1.09
0.94	0.37		0.63	0.25		1.03	0.28		0.9	0.23		0.78	1.31		0.68	1.14		0.86	1.23
0.87	0.68		0.81	0.25		0.71	0.76		0.77	0.48		0.98	0.87		1.18	0.62		0.99	1.28
1.13	0.82		1.26	0.42		1.3	0.97		1.08	0.82		1.04	1		1.11	0.88		1.11	1.23
1.06	0.84		1.3	0.37		0.96	0.93		1.25	0.67		1.21	0.74		1.02	1.2		1.04	0.79

## Sheet: Figure 4 raw
	Figure 4a			Figure 4c			Figure 4d			Figure 4d			Figure 4d
	Sap			EPSC/IPSC ratio			sIPSC amplitude			sIPSC frequency			eIPSC (50 mA)		eIPSC (60 mA)		eIPSC (70 mA)		eIPSC (80 mA)		eIPSC (90 mA)
	sc shRNA	Ash1l shRNA		sc shRNA	Ash1l shRNA		sc shRNA	Ash1l shRNA		sc shRNA	Ash1l shRNA		sc shRNA	Ash1l shRNA	sc shRNA	Ash1l shRNA	sc shRNA	Ash1l shRNA	sc shRNA	Ash1l shRNA	sc shRNA	Ash1l shRNA
	1.35	2.56		0.67	1.11		20.47	13.65		2.8	0.83		70.7924	56.9501	182.023	110.746	180.81	105.401	216.656	123.099	296.664	122.993
	0.66	2.63		0.84	1.46		19.92	18.31		3	1.87		75.8007	95.0811	144.895	85.9228	180.842	73.3097	191.13	85.6812	193.85	129.732
	1.82	3.15		1.29	1.57		19.73	21.04		2.94	1.46		89.311	64.722	106.747	79.789	112.723	67.189	222.055	73.4772	305.625	96.9178
	0.9	1.07		1.11	1.13		21.9	19.84		3.42	1.23		109.221	79.398	161.437	158.278	245.883	149.789	265.175	169.657	295.168	138.2
	0.82	1.11		0.82	1.48		21.38	16.9		3.6	2.6		114.949	76.368	115.328	62.313	119.613	63.554	189.041	71.387	204.432	80.398
	1.04	1.55		0.8	1.28		21.08	17.08		3.82	2.59		115.793	79.322	125.963	63.028	84.532	116.573	219.655	108.365	335.811	161.188
	0.91	2.26		1.33	1.49		21.24	14.42		3.49	1.24		49.172	71.739	161.205	97.438	196.87	144.523	219.116	144.813	229.492	185.441
	1.41	2.59		0.79	2.31		25.43	17.43		3.72	1.23		118.712	53.823	133.303	123.656	221.685	177.372	139.685	184.42	224.502	188.299
	0.95	1.42		0.97	1.86		24.69	15.03		4.16	1.18		56.3772	105.166	89.581	161.465	211.524	168.093	138.279	191.351	179.842	206.106
	0.62	1.65		1.23	5.87		25.73	16.89		4.01	1.06		106.557	95.0443	109.666	146.723	151.831	146.999	187.557	135.268	226.708	143.195
	0.86	2.14		1.1	2.57		23.84	15.95		4.04	1.39		42.581	74.199	99.462	115.153	218.69	133.698	222.68	184.718	222.38	165.545
	0.38	1.9		1.06	3.69		21.12	20.88		2.03	1.52		124.771	24.2735	174.098	135.691	183.548	178.576	181.895	180.029	264.97	240.36
	2.11	2.02		1.05	1.37		21.92	18.45		2.21	2.25		116.432	42.1512	135.757	71.1515	218.612	130.701	223.682	171.719	241.217	232.982
	0.2	1.23		1.13	2.13		21.17	19.83		2.22	2.61		152.483	36.6811	231.628	69.3787	258.198	74.9045	265.089	82.681	322.79	127.085
	0.23	1.24		0.99	1.42		20.94	16.92		1.89	2.42		122.095	79.7922	159.897	50.7657	244.803	87.695	251.779	118.026	276.909	210.822
	1.28	1.51		1.31	2.75		24.04	16.89		2.47	2.08		86.4581	106.734	189.983	90.6085	203.626	111.868	253.728	190.253	274.908	102.921
	0.94	1.12		1.58	4.39		23.8	19.56		2.72	2.15		231.057	61.849	240.161	53.0523	284.001	168.116	307.12	154.509	403.001	142.925
	0.56	3.82		1.12	2.78		22.96	15.81		2.72	1.09		181.153	96.9583	189.634	111.758	250.33	133.036	258.77	173.488	356.248	174.753
	1.49	1.17		1.01	2.42		20.87	13.24		1.6	1.02		151.348	82.0378	167.652	101.547	274.352	116.525	303.707	184.594	314.363	189.895
	1.64	2.1		0.98	2.01		23.27	14.18		4.2	1.01		121.742	91.7932	143.061	106.761	169.96	137.773	262.293	149.12	332.402	219.601
	Figure 4d			Figure 4d			Figure 4d
	sEPSC amplitude			sEPSC frequency			eEPSC (50 mA)		eEPSC (60 mA)		eEPSC (70 mA)		eEPSC (80 mA)		eEPSC (90 mA)
	sc shRNA	Ash1l shRNA		sc shRNA	Ash1l shRNA		sc shRNA	Ash1l shRNA	sc shRNA	Ash1l shRNA	sc shRNA	Ash1l shRNA	sc shRNA	Ash1l shRNA	sc shRNA	Ash1l shRNA
	10.23	10.99		1.4	1.49		74.9206	51.8914	127.845	101.347	90.5969	160.291	201.555	223.304	213.845	297.163
	10.97	10.91		0.57	1.58		80.08	236.691	89.6371	172.82	99.7276	334.334	148.076	354.116	195.372	374.45
	11.36	10.81		0.72	1.69		90.1451	113.206	93.7535	147.519	169.018	256.38	168.499	268.251	189.758	312.878
	10.75	10.84		1.11	1.17		88.9244	84.3859	101.287	172.469	122.087	253.848	179.511	305.352	208.474	280.946
	10.88	11.9		0.72	1.33		21.6002	93.417	125.296	147.722	119.281	176.152	147.186	235.891	215.892	277.544
	10.77	12.23		0.48	2.37		84.0035	93.2358	95.4	137.442	157.668	184.534	185.379	209.609	187.176	276.113
	13.45	11.82		0.74	1.4		97.5209	115.55	124.907	150.95	169.706	188.467	204.214	205.611	301.267	213.387
	12.02	12.08		1.21	1.25		80.7831	108.048	88.5956	159.4	120.528	187.052	164.454	212.547	181.966	294.18
	13.1	11.21		0.55	1.85		97.2909	94.1239	107.041	145.075	181.617	182.17	188.897	229.07	178.496	223.427
	11.57	10.81		0.82	1.06		109.298	96.0462	139.428	109.784	142.86	118.706	153.256	156.018	179.823	206.316
	10.17	13.15		0.57	1.04		67.3114	114.871	118.656	215.608	114.521	175.629	187.701	219.886	224.628	254.735
	12.54	13.07		0.51	2.73		47.3624	110.5	112.118	165.679	170.829	175.107	214.58	206.561	241.205	241.622
	11.78	12.92		0.56	2.17		93.2825	89.0439	143.487	123.671	201.546	152.483	200.804	205.81	259.046	219.522
	12.61	13.11		0.92	1.97		83.129	79.7118	114.337	106.447	139.103	160.603	146.828	193.875	160.756	302.684
	12.52	13.13		0.83	2.03		42.7163	100.457	51.4697	176.73	178.542	203.45	224.961	243.641	229.884	294.612
	12.5	13.63		1.15	1.36		91.5444	141.083	132.425	172.333	175.096	187.04	188.43	272.945	206.325	278.031
	12.39	14.02		1.02	1.38		85.3373	153.207	154.843	208.813	183.463	223.599	197.839	253.284	229.336	339.077
	12.27	11.92		0.72	1.76		38.9928	111.343	130.687	162.941	125.082	164.333	144.661	233.913	169.209	293.391
	12.56	11.42		0.57	1.95		95.0389	122.295	146.433	148.176	149.986	180.213	171.819	210.684	183.477	238.357
	10.94	11.72		0.77	1.85		62.5977	101.027	54.397	159.304	161.158	194.937	171.23	249.51	209.597	312.061

[truncated: 4 more sheets: Figure 5 raw, Figure 6 raw, Sup Fig 5 raw, Sup Fig 6 raw]
